# Supplementary material for: An indenide-tethered N-heterocyclic stannylene
Source: Acta Crystallogr E Crystallogr Commun. 2020 Jan 21;76(Pt 2):254–6. doi: 10.1107/S205698902000047X (PMC7001827; doi:10.1107/S205698902000047X)
Supplement: Supplementary file 1 [file e-76-00254-sup1.cif]

##############################################################################
#                                                                            #
# This CIF contains the data in a paper accepted for publication in          #
# Acta Crystallographica Section E. It conforms to the requirements of       #
# Notes for Authors for Acta Crystallographica Section E, and has been       #
# peer reviewed under the auspices of the IUCr Commission on Journals.       #
#                                                                            #
# Full details of the Crystallographic Information File format               #
# are given in the paper "The Crystallographic Information File (CIF):       #
# a New Standard Archive File for Crystallography" by S. R. Hall, F. H.      #
# Allen and I. D. Brown [Acta Cryst. (1991), A47, 655-685].                  #
#                                                                            #
# The current version of the core CIF dictionary is obtainable from          #
# ftp://ftp.iucr.org/pub/cif_core.dic.                                       #
#                                                                            #
# Software is freely available for graphical display of the structure(s)     #
# in this CIF. For information consult the CIF software page                 #
# http://www.iucr.org/resources/cif/software.                                #
#                                                                            #
# This file may be used for bona fide research purposes within the           #
# scientific community so long as proper attribution is given to the journal # 
# article from which it was obtained.                                        #
#                                                                            #
##############################################################################
data_I
_audit_creation_method
;
Olex2 1.2
(compiled 2016.02.19 svn.r3266 for OlexSys, GUI svn.r5155)
;
_journal_date_recd_electronic     2019-12-16
_journal_date_accepted     2020-01-14
_journal_name_full     'Acta Crystallographica, Section E'
_journal_year     2020
_journal_volume     76
_journal_issue      2
_journal_page_first     254
_journal_page_last     256
_journal_paper_category     GM
_journal_paper_doi     10.1107/S205698902000047X
_journal_coeditor_code     FF2165
loop_
    _publ_contact_author_name
    'Mairi F. Haddow'
    'Stephen M. Mansell'
_publ_contact_author_address
;
Institute of Chemical Sciences
School of Engineering and Physical Sciences
Heriot-Watt University
Edinburgh
EH14 4AS
;
loop_
    _publ_contact_author_email
    'M.Haddow@hw.ac.uk'
    'S.Mansell@hw.ac.uk'
_publ_contact_author_fax     ?
loop_
    _publ_contact_author_phone
    '01314513259'
    '01314514299'
_publ_section_title
;
An indenide-tethered N-heterocyclic stannylene
;
loop_
    _publ_author_name
    _publ_author_footnote
    _publ_author_address
    'Bischof, Tobias' .
;
Institute of Chemical Sciences
School of Engineering and Physical Sciences
Heriot-Watt University
Edinburgh
EH14 4AS
Scotland
;
    'Evans, Kieren J.' .
;
Institute of Chemical Sciences
School of Engineering and Physical Sciences
Heriot-Watt University
Edinburgh
EH14 4AS
Scotland
;
    'Haddow, Mairi F.' .
;
Institute of Chemical Sciences
School of Engineering and Physical Sciences
Heriot-Watt University
Edinburgh
EH14 4AS
Scotland
;
    'Mansell, Stephen M.' .
;
Institute of Chemical Sciences
School of Engineering and Physical Sciences
Heriot-Watt University
Edinburgh
EH14 4AS
Scotland
;
_publ_section_synopsis
;
Analysis of the coordination of the Sn to the indenyl ring shows that the Sn
interacts in an \h-2 fashion. A database survey showed that whilst this
coordination mode is unusual for Ge and Pb compounds, Sn displays a wider
range of coordination modes to cyclopentadienyl ligands and their
derivatives.
;
_chemical_name_systematic
;
(\m-1\k<i>N</i>:2(\h^2^),\k^2^<i>N</i>,<i>N</i>'-(2-{[2,6-Bis(propan-2-yl)\
phenyl]azanidyl}ethyl)[2-(1<i>H</i>-inden-1-yl)ethyl]azanido)(1,4,7,10,13,16-\
hexaoxacyclooctadecane-1\k^6^<i>O</i>)lithiumtin
;
_chemical_name_common     ?
_chemical_formula_moiety     'C33 H47 Li N2 O4 Sn'
_chemical_formula_sum     'C33 H47 Li N2 O4 Sn'
_chemical_formula_iupac     '[Li Sn (C8 H16 O4) (C25 H32 N2)]'
_chemical_formula_weight     661.35
_chemical_melting_point     ?
_space_group_crystal_system     monoclinic
_space_group_name_H-M_alt     'P 1 21/n 1'
_space_group_name_Hall     '-P 2yn'
loop_
    _space_group_symop_operation_xyz
    'x, y, z'
    '-x+1/2, y+1/2, -z+1/2'
    '-x, -y, -z'
    'x-1/2, -y-1/2, z-1/2'
_cell_length_a     9.9766(8)
_cell_length_b     17.7991(14)
_cell_length_c     18.8402(14)
_cell_angle_alpha     90
_cell_angle_beta     95.510(4)
_cell_angle_gamma     90
_cell_volume     3330.1(4)
_cell_formula_units_Z     4
_cell_measurement_reflns_used     7023
_cell_measurement_theta_min     2.35
_cell_measurement_theta_max     25.68
_cell_measurement_temperature     100(2)
_exptl_crystal_description     Block
_exptl_crystal_colour     'Pale yellow'
_exptl_crystal_size_max     0.20
_exptl_crystal_size_mid     0.20
_exptl_crystal_size_min     0.08
_exptl_crystal_density_diffrn     1.319
_exptl_crystal_density_meas     ?
_exptl_crystal_density_method     ?
_exptl_crystal_F_000     1376
_exptl_absorpt_coefficient_mu     0.804
_exptl_absorpt_correction_type     multi-scan
_exptl_absorpt_process_details
;
(SADABS; Bruker, 2015)
;
_exptl_absorpt_correction_T_min     0.6138
_exptl_absorpt_correction_T_max     0.7456
_diffrn_ambient_temperature     100.0
_diffrn_source     ?
_diffrn_radiation_type     MoK\a
_diffrn_radiation_wavelength     0.71073
_diffrn_measurement_device_type     'Bruker APEXII CCD'
_diffrn_measurement_method     '\f and \w scans'
_diffrn_detector_area_resol_mean     ?
_diffrn_reflns_number     25958
_diffrn_reflns_av_R_equivalents     0.0511
_diffrn_reflns_av_unetI/netI     0.0709
_diffrn_reflns_theta_min     2.455
_diffrn_reflns_theta_max     27.522
_diffrn_reflns_theta_full     26.000
_diffrn_measured_fraction_theta_max     0.994
_diffrn_measured_fraction_theta_full     0.998
_diffrn_reflns_limit_h_min     -12
_diffrn_reflns_limit_h_max     11
_diffrn_reflns_limit_k_min     -23
_diffrn_reflns_limit_k_max     20
_diffrn_reflns_limit_l_min     -24
_diffrn_reflns_limit_l_max     24
_diffrn_standards_number     0
_refine_special_details     ?
_reflns_number_total     7615
_reflns_number_gt     5184
_reflns_threshold_expression     'I > 2\s(I)'
_refine_ls_structure_factor_coef     Fsqd
_refine_ls_matrix_type     full
_refine_ls_R_factor_all     0.0811
_refine_ls_R_factor_gt     0.0416
_refine_ls_wR_factor_gt     0.0813
_refine_ls_wR_factor_ref     0.0957
_refine_ls_goodness_of_fit_ref     1.035
_refine_ls_restrained_S_all     1.035
_refine_ls_number_reflns     7615
_refine_ls_number_parameters     374
_refine_ls_number_restraints     0
_refine_ls_hydrogen_treatment     constr
_refine_ls_weighting_scheme     calc
_refine_ls_weighting_details
              'w=1/[\s^2^(Fo^2^)+(0.0367P)^2^+2.6456P] where P=(Fo^2^+2Fc^2^)/3'
_atom_sites_solution_hydrogens     geom
_atom_sites_solution_primary     direct
_atom_sites_solution_secondary     ?
_refine_ls_shift/su_max     0.001
_refine_ls_shift/su_mean     0.000
_refine_diff_density_max     1.355
_refine_diff_density_min     -0.590
_refine_ls_extinction_method     none
_refine_ls_extinction_coef     .
loop_
    _atom_type_symbol
    _atom_type_description
    _atom_type_scat_dispersion_real
    _atom_type_scat_dispersion_imag
    _atom_type_scat_source
    'C' 'C' 0.0033 0.0016
                         'International Tables Vol C Tables 4.2.6.8 and 6.1.1.4'
    'H' 'H' 0.0000 0.0000
                         'International Tables Vol C Tables 4.2.6.8 and 6.1.1.4'
    'Li' 'Li' -0.0003 0.0001
                         'International Tables Vol C Tables 4.2.6.8 and 6.1.1.4'
    'N' 'N' 0.0061 0.0033
                         'International Tables Vol C Tables 4.2.6.8 and 6.1.1.4'
    'O' 'O' 0.0106 0.0060
                         'International Tables Vol C Tables 4.2.6.8 and 6.1.1.4'
    'Sn' 'Sn' -0.6537 1.4246
                         'International Tables Vol C Tables 4.2.6.8 and 6.1.1.4'
_computing_data_collection
;
APEX2 (Bruker, 2013)
;
_computing_cell_refinement
;
SAINT (Bruker, 2013)
;
_computing_data_reduction
;
SAINT (Bruker, 2013)
;
_computing_structure_solution
;
SHELXT (Sheldrick, 2015a)
;
_computing_structure_refinement
;
SHELXL (Sheldrick, 2015b)
;
_computing_molecular_graphics
;
<i>OLEX2</i> (Dolomanov <i>et al.</i>,  2009)
;
_computing_publication_material
;
<i>OLEX2</i> (Dolomanov <i>et al.</i>,  2009)
;
loop_
    _atom_site_type_symbol
    _atom_site_label
    _atom_site_fract_x
    _atom_site_fract_y
    _atom_site_fract_z
    _atom_site_U_iso_or_equiv
    _atom_site_adp_type
    _atom_site_calc_flag
    _atom_site_occupancy
    _atom_site_disorder_assembly
    _atom_site_disorder_group
    Sn Sn1 0.62831(2) 0.62730(2) 0.73575(2) 0.01853(8) Uani d 1 . .
    O O1 0.7755(3) 0.69869(14) 0.93346(13) 0.0333(6) Uani d 1 . .
    O O2 0.9148(3) 0.75607(14) 0.82933(13) 0.0337(6) Uani d 1 . .
    O O3 0.7698(3) 0.88333(13) 0.83378(12) 0.0291(6) Uani d 1 . .
    O O4 0.6260(3) 0.82577(14) 0.93572(12) 0.0311(6) Uani d 1 . .
    N N1 0.5656(3) 0.73222(15) 0.77937(13) 0.0189(6) Uani d 1 . .
    N N2 0.4936(3) 0.58853(15) 0.80578(14) 0.0208(6) Uani d 1 . .
    C C1 0.5055(4) 0.70370(19) 0.62151(17) 0.0221(8) Uani d 1 . .
    C C2 0.4399(3) 0.63288(19) 0.62289(16) 0.0215(7) Uani d 1 . .
    H H2 0.3654 0.6220 0.6490 0.026 Uiso calc 1 . .
    C C3 0.5018(4) 0.58133(19) 0.57967(17) 0.0226(8) Uani d 1 . .
    H H3 0.4765 0.5303 0.5718 0.027 Uiso calc 1 . .
    C C4 0.6080(3) 0.61883(18) 0.55015(16) 0.0202(7) Uani d 1 . .
    C C5 0.7031(4) 0.5971(2) 0.50330(17) 0.0233(8) Uani d 1 . .
    H H5 0.7044 0.5468 0.4865 0.028 Uiso calc 1 . .
    C C6 0.7938(4) 0.6485(2) 0.48200(19) 0.0293(9) Uani d 1 . .
    H H6 0.8570 0.6335 0.4501 0.035 Uiso calc 1 . .
    C C7 0.7942(4) 0.7236(2) 0.50699(19) 0.0303(9) Uani d 1 . .
    H H7 0.8569 0.7587 0.4913 0.036 Uiso calc 1 . .
    C C8 0.7050(4) 0.7461(2) 0.55352(18) 0.0264(8) Uani d 1 . .
    H H8 0.7068 0.7965 0.5703 0.032 Uiso calc 1 . .
    C C9 0.6111(4) 0.69545(18) 0.57669(17) 0.0198(8) Uani d 1 . .
    C C10 0.4676(4) 0.77556(19) 0.65700(17) 0.0235(8) Uani d 1 . .
    H H10A 0.3728 0.7720 0.6681 0.028 Uiso calc 1 . .
    H H10B 0.4738 0.8177 0.6232 0.028 Uiso calc 1 . .
    C C11 0.5574(4) 0.79301(18) 0.72628(17) 0.0237(8) Uani d 1 . .
    H H11A 0.6495 0.8044 0.7139 0.028 Uiso calc 1 . .
    H H11B 0.5224 0.8387 0.7482 0.028 Uiso calc 1 . .
    C C12 0.4363(4) 0.72044(19) 0.80929(18) 0.0231(8) Uani d 1 . .
    H H12A 0.3623 0.7200 0.7703 0.028 Uiso calc 1 . .
    H H12B 0.4198 0.7622 0.8420 0.028 Uiso calc 1 . .
    C C13 0.4379(4) 0.64653(19) 0.84949(18) 0.0249(8) Uani d 1 . .
    H H13A 0.4937 0.6513 0.8956 0.030 Uiso calc 1 . .
    H H13B 0.3453 0.6328 0.8592 0.030 Uiso calc 1 . .
    C C14 0.4705(4) 0.51260(18) 0.82625(18) 0.0226(8) Uani d 1 . .
    C C15 0.5655(4) 0.47385(19) 0.87310(18) 0.0251(8) Uani d 1 . .
    C C16 0.5425(4) 0.3981(2) 0.8873(2) 0.0331(9) Uani d 1 . .
    H H16 0.6060 0.3714 0.9186 0.040 Uiso calc 1 . .
    C C17 0.4290(5) 0.3613(2) 0.8567(2) 0.0381(11) Uani d 1 . .
    H H17 0.4165 0.3094 0.8658 0.046 Uiso calc 1 . .
    C C18 0.3346(4) 0.3998(2) 0.8133(2) 0.0330(9) Uani d 1 . .
    H H18 0.2560 0.3745 0.7933 0.040 Uiso calc 1 . .
    C C19 0.3522(4) 0.4757(2) 0.79801(18) 0.0250(8) Uani d 1 . .
    C C20 0.6928(4) 0.5109(2) 0.90675(19) 0.0271(8) Uani d 1 . .
    H H20 0.6865 0.5657 0.8952 0.033 Uiso calc 1 . .
    C C21 0.7086(5) 0.5034(3) 0.9890(2) 0.0440(11) Uani d 1 . .
    H H21A 0.6293 0.5247 1.0085 0.066 Uiso calc 1 . .
    H H21B 0.7893 0.5305 1.0084 0.066 Uiso calc 1 . .
    H H21C 0.7172 0.4502 1.0020 0.066 Uiso calc 1 . .
    C C22 0.8186(4) 0.4806(2) 0.8764(2) 0.0392(10) Uani d 1 . .
    H H22A 0.8278 0.4268 0.8871 0.059 Uiso calc 1 . .
    H H22B 0.8980 0.5074 0.8981 0.059 Uiso calc 1 . .
    H H22C 0.8106 0.4880 0.8247 0.059 Uiso calc 1 . .
    C C23 0.2422(4) 0.5165(2) 0.75159(19) 0.0283(9) Uani d 1 . .
    H H23 0.2722 0.5696 0.7462 0.034 Uiso calc 1 . .
    C C24 0.2197(4) 0.4818(2) 0.6765(2) 0.0389(10) Uani d 1 . .
    H H24A 0.3044 0.4828 0.6541 0.058 Uiso calc 1 . .
    H H24B 0.1512 0.5108 0.6475 0.058 Uiso calc 1 . .
    H H24C 0.1893 0.4297 0.6802 0.058 Uiso calc 1 . .
    C C25 0.1108(4) 0.5182(2) 0.7863(2) 0.0414(11) Uani d 1 . .
    H H25A 0.0446 0.5487 0.7573 0.062 Uiso calc 1 . .
    H H25B 0.1266 0.5402 0.8341 0.062 Uiso calc 1 . .
    H H25C 0.0764 0.4669 0.7900 0.062 Uiso calc 1 . .
    C C26 0.9184(4) 0.6953(3) 0.9438(2) 0.0452(11) Uani d 1 . .
    H H26A 0.9476 0.6495 0.9708 0.054 Uiso calc 1 . .
    H H26B 0.9545 0.7397 0.9709 0.054 Uiso calc 1 . .
    C C27 0.9679(5) 0.6939(2) 0.8719(2) 0.0455(11) Uani d 1 . .
    H H27A 1.0675 0.6962 0.8768 0.055 Uiso calc 1 . .
    H H27B 0.9405 0.6461 0.8477 0.055 Uiso calc 1 . .
    C C28 0.9884(4) 0.8245(2) 0.8415(2) 0.0401(10) Uani d 1 . .
    H H28A 1.0747 0.8222 0.8197 0.048 Uiso calc 1 . .
    H H28B 1.0079 0.8338 0.8933 0.048 Uiso calc 1 . .
    C C29 0.9000(4) 0.8856(2) 0.8075(2) 0.0345(10) Uani d 1 . .
    H H29A 0.9423 0.9351 0.8183 0.041 Uiso calc 1 . .
    H H29B 0.8903 0.8789 0.7551 0.041 Uiso calc 1 . .
    C C30 0.7597(4) 0.9279(2) 0.8967(2) 0.0361(10) Uani d 1 . .
    H H30A 0.7581 0.9821 0.8847 0.043 Uiso calc 1 . .
    H H30B 0.8373 0.9181 0.9323 0.043 Uiso calc 1 . .
    C C31 0.6316(4) 0.9053(2) 0.9252(2) 0.0392(10) Uani d 1 . .
    H H31A 0.6239 0.9312 0.9712 0.047 Uiso calc 1 . .
    H H31B 0.5545 0.9211 0.8915 0.047 Uiso calc 1 . .
    C C32 0.6960(5) 0.8007(2) 1.00139(19) 0.0410(11) Uani d 1 . .
    H H32A 0.6439 0.8133 1.0419 0.049 Uiso calc 1 . .
    H H32B 0.7852 0.8253 1.0091 0.049 Uiso calc 1 . .
    C C33 0.7122(5) 0.7179(3) 0.9960(2) 0.0458(12) Uani d 1 . .
    H H33A 0.7675 0.6991 1.0387 0.055 Uiso calc 1 . .
    H H33B 0.6228 0.6934 0.9941 0.055 Uiso calc 1 . .
    Li Li1 0.7127(7) 0.7726(3) 0.8523(3) 0.0278(14) Uani d 1 . .
loop_
    _atom_site_aniso_label
    _atom_site_aniso_U_11
    _atom_site_aniso_U_22
    _atom_site_aniso_U_33
    _atom_site_aniso_U_12
    _atom_site_aniso_U_13
    _atom_site_aniso_U_23
    Sn1 0.02406(13) 0.01671(12) 0.01436(11) 0.00045(11) -0.00054(8) -0.00026(10)
    O1 0.0362(17) 0.0370(15) 0.0244(14) -0.0082(13) -0.0093(12) 0.0053(12)
    O2 0.0389(17) 0.0315(15) 0.0302(14) -0.0023(13) 0.0007(13) -0.0025(12)
    O3 0.0337(15) 0.0291(14) 0.0247(13) -0.0079(12) 0.0034(11) -0.0044(11)
    O4 0.0347(16) 0.0370(16) 0.0213(13) -0.0083(13) 0.0008(12) -0.0036(12)
    N1 0.0259(17) 0.0167(14) 0.0134(14) -0.0006(12) -0.0010(12) -0.0006(11)
    N2 0.0271(17) 0.0167(15) 0.0190(14) -0.0017(12) 0.0050(13) -0.0030(12)
    C1 0.025(2) 0.0235(18) 0.0161(17) 0.0013(16) -0.0060(15) -0.0011(15)
    C2 0.0216(18) 0.0272(19) 0.0143(15) -0.0012(16) -0.0047(13) 0.0016(15)
    C3 0.030(2) 0.0181(18) 0.0182(17) -0.0015(15) -0.0031(16) -0.0018(14)
    C4 0.0253(19) 0.0199(18) 0.0145(15) 0.0028(16) -0.0033(14) 0.0011(14)
    C5 0.029(2) 0.0232(18) 0.0164(17) 0.0020(16) -0.0016(15) -0.0038(14)
    C6 0.030(2) 0.038(2) 0.0213(19) 0.0017(17) 0.0049(16) -0.0022(16)
    C7 0.030(2) 0.032(2) 0.029(2) -0.0108(17) 0.0036(18) 0.0006(17)
    C8 0.034(2) 0.0197(19) 0.0250(19) -0.0028(16) -0.0008(17) -0.0059(15)
    C9 0.026(2) 0.0186(17) 0.0131(16) 0.0013(15) -0.0067(14) -0.0005(13)
    C10 0.031(2) 0.0213(18) 0.0168(17) 0.0023(16) -0.0039(15) 0.0013(14)
    C11 0.033(2) 0.0183(18) 0.0184(17) 0.0011(16) -0.0029(16) -0.0046(14)
    C12 0.026(2) 0.0223(19) 0.0206(18) 0.0024(16) 0.0031(16) -0.0038(15)
    C13 0.028(2) 0.027(2) 0.0199(17) -0.0024(16) -0.0001(15) -0.0042(15)
    C14 0.033(2) 0.0181(18) 0.0190(17) 0.0004(16) 0.0139(16) -0.0018(14)
    C15 0.033(2) 0.0246(19) 0.0195(18) 0.0022(17) 0.0120(16) 0.0016(15)
    C16 0.040(3) 0.029(2) 0.032(2) 0.0072(19) 0.0117(19) 0.0048(17)
    C17 0.056(3) 0.023(2) 0.039(2) -0.007(2) 0.025(2) 0.0043(18)
    C18 0.039(3) 0.029(2) 0.032(2) -0.0115(18) 0.0089(19) -0.0018(17)
    C19 0.029(2) 0.0254(19) 0.0222(18) -0.0050(16) 0.0121(16) -0.0064(15)
    C20 0.030(2) 0.027(2) 0.0251(19) 0.0017(17) 0.0044(16) 0.0071(16)
    C21 0.043(3) 0.061(3) 0.028(2) -0.002(2) 0.002(2) 0.007(2)
    C22 0.039(3) 0.037(2) 0.044(3) 0.005(2) 0.012(2) 0.007(2)
    C23 0.029(2) 0.025(2) 0.031(2) -0.0057(16) 0.0043(18) -0.0043(15)
    C24 0.042(3) 0.044(3) 0.031(2) -0.005(2) 0.0024(19) -0.0105(19)
    C25 0.040(3) 0.039(2) 0.047(3) -0.006(2) 0.012(2) -0.009(2)
    C26 0.041(3) 0.047(3) 0.044(3) -0.003(2) -0.012(2) 0.011(2)
    C27 0.043(3) 0.038(2) 0.053(3) 0.006(2) -0.008(2) -0.001(2)
    C28 0.036(3) 0.042(3) 0.043(2) -0.011(2) 0.007(2) -0.007(2)
    C29 0.040(2) 0.031(2) 0.034(2) -0.0124(19) 0.0101(19) 0.0029(18)
    C30 0.045(3) 0.029(2) 0.035(2) -0.0048(19) 0.010(2) -0.0086(18)
    C31 0.044(3) 0.034(2) 0.040(2) -0.002(2) 0.008(2) -0.0114(19)
    C32 0.048(3) 0.059(3) 0.0156(19) -0.016(2) 0.0013(18) -0.0004(19)
    C33 0.057(3) 0.061(3) 0.017(2) -0.014(2) -0.004(2) 0.006(2)
    Li1 0.038(4) 0.028(3) 0.017(3) -0.005(3) -0.004(3) 0.000(3)
_geom_special_details
;
 All esds (except the esd in the dihedral angle between two l.s. planes)
 are estimated using the full covariance matrix.  The cell esds are taken
 into account individually in the estimation of esds in distances, angles
 and torsion angles; correlations between esds in cell parameters are only
 used when they are defined by crystal symmetry.  An approximate (isotropic)
 treatment of cell esds is used for estimating esds involving l.s. planes.
;
loop_
    _geom_bond_atom_site_label_1
    _geom_bond_atom_site_label_2
    _geom_bond_site_symmetry_2
    _geom_bond_distance
    _geom_bond_publ_flag
    Sn1 N1 . 2.157(3) yes
    Sn1 N2 . 2.089(3) yes
    O1 C26 . 1.422(5) ?
    O1 C33 . 1.430(5) ?
    O1 Li1 . 2.068(6) ?
    O2 C27 . 1.438(5) ?
    O2 C28 . 1.430(5) ?
    O2 Li1 . 2.123(7) ?
    O3 C29 . 1.435(4) ?
    O3 C30 . 1.437(4) ?
    O3 Li1 . 2.090(6) ?
    O4 C31 . 1.431(5) ?
    O4 C32 . 1.432(4) ?
    O4 Li1 . 2.091(7) ?
    N1 C11 . 1.470(4) ?
    N1 C12 . 1.471(4) ?
    N1 Li1 . 2.043(7) yes
    N2 C13 . 1.463(4) ?
    N2 C14 . 1.430(4) ?
    C1 C2 . 1.422(5) ?
    C1 C9 . 1.420(5) ?
    C1 C10 . 1.508(5) ?
    C2 H2 . 0.9500 ?
    C2 C3 . 1.408(5) ?
    C3 H3 . 0.9500 ?
    C3 C4 . 1.411(5) ?
    C4 C5 . 1.411(5) ?
    C4 C9 . 1.452(4) ?
    C5 H5 . 0.9500 ?
    C5 C6 . 1.374(5) ?
    C6 H6 . 0.9500 ?
    C6 C7 . 1.418(5) ?
    C7 H7 . 0.9500 ?
    C7 C8 . 1.367(5) ?
    C8 H8 . 0.9500 ?
    C8 C9 . 1.400(5) ?
    C10 H10A . 0.9900 ?
    C10 H10B . 0.9900 ?
    C10 C11 . 1.542(5) ?
    C11 H11A . 0.9900 ?
    C11 H11B . 0.9900 ?
    C12 H12A . 0.9900 ?
    C12 H12B . 0.9900 ?
    C12 C13 . 1.517(5) ?
    C13 H13A . 0.9900 ?
    C13 H13B . 0.9900 ?
    C14 C15 . 1.412(5) ?
    C14 C19 . 1.410(5) ?
    C15 C16 . 1.398(5) ?
    C15 C20 . 1.515(5) ?
    C16 H16 . 0.9500 ?
    C16 C17 . 1.386(6) ?
    C17 H17 . 0.9500 ?
    C17 C18 . 1.371(6) ?
    C18 H18 . 0.9500 ?
    C18 C19 . 1.395(5) ?
    C19 C23 . 1.521(5) ?
    C20 H20 . 1.0000 ?
    C20 C21 . 1.548(5) ?
    C20 C22 . 1.526(5) ?
    C21 H21A . 0.9800 ?
    C21 H21B . 0.9800 ?
    C21 H21C . 0.9800 ?
    C22 H22A . 0.9800 ?
    C22 H22B . 0.9800 ?
    C22 H22C . 0.9800 ?
    C23 H23 . 1.0000 ?
    C23 C24 . 1.540(5) ?
    C23 C25 . 1.521(5) ?
    C24 H24A . 0.9800 ?
    C24 H24B . 0.9800 ?
    C24 H24C . 0.9800 ?
    C25 H25A . 0.9800 ?
    C25 H25B . 0.9800 ?
    C25 H25C . 0.9800 ?
    C26 H26A . 0.9900 ?
    C26 H26B . 0.9900 ?
    C26 C27 . 1.486(6) ?
    C27 H27A . 0.9900 ?
    C27 H27B . 0.9900 ?
    C28 H28A . 0.9900 ?
    C28 H28B . 0.9900 ?
    C28 C29 . 1.504(6) ?
    C29 H29A . 0.9900 ?
    C29 H29B . 0.9900 ?
    C30 H30A . 0.9900 ?
    C30 H30B . 0.9900 ?
    C30 C31 . 1.489(5) ?
    C31 H31A . 0.9900 ?
    C31 H31B . 0.9900 ?
    C32 H32A . 0.9900 ?
    C32 H32B . 0.9900 ?
    C32 C33 . 1.487(6) ?
    C33 H33A . 0.9900 ?
    C33 H33B . 0.9900 ?
loop_
    _geom_angle_atom_site_label_1
    _geom_angle_atom_site_label_2
    _geom_angle_atom_site_label_3
    _geom_angle_site_symmetry_1
    _geom_angle_site_symmetry_3
    _geom_angle
    _geom_angle_publ_flag
    N2 Sn1 N1 . . 79.49(10) yes
    C26 O1 C33 . . 114.4(3) ?
    C26 O1 Li1 . . 110.9(3) ?
    C33 O1 Li1 . . 109.3(3) ?
    C27 O2 Li1 . . 107.4(3) ?
    C28 O2 C27 . . 114.2(3) ?
    C28 O2 Li1 . . 109.4(3) ?
    C29 O3 C30 . . 114.0(3) ?
    C29 O3 Li1 . . 110.8(3) ?
    C30 O3 Li1 . . 109.9(3) ?
    C31 O4 C32 . . 113.9(3) ?
    C31 O4 Li1 . . 108.6(3) ?
    C32 O4 Li1 . . 107.8(3) ?
    C11 N1 Sn1 . . 112.15(19) ?
    C11 N1 C12 . . 111.9(3) ?
    C11 N1 Li1 . . 100.8(3) ?
    C12 N1 Sn1 . . 108.64(19) ?
    C12 N1 Li1 . . 113.1(3) ?
    Li1 N1 Sn1 . . 110.2(2) ?
    C13 N2 Sn1 . . 115.1(2) ?
    C14 N2 Sn1 . . 127.8(2) ?
    C14 N2 C13 . . 115.8(3) ?
    C2 C1 C10 . . 127.4(3) ?
    C9 C1 C2 . . 106.8(3) ?
    C9 C1 C10 . . 125.7(3) ?
    C1 C2 H2 . . 125.1 ?
    C3 C2 C1 . . 109.8(3) ?
    C3 C2 H2 . . 125.1 ?
    C2 C3 H3 . . 126.0 ?
    C2 C3 C4 . . 107.9(3) ?
    C4 C3 H3 . . 126.0 ?
    C3 C4 C9 . . 107.5(3) ?
    C5 C4 C3 . . 133.8(3) ?
    C5 C4 C9 . . 118.7(3) ?
    C4 C5 H5 . . 119.9 ?
    C6 C5 C4 . . 120.1(3) ?
    C6 C5 H5 . . 119.9 ?
    C5 C6 H6 . . 119.6 ?
    C5 C6 C7 . . 120.8(3) ?
    C7 C6 H6 . . 119.6 ?
    C6 C7 H7 . . 119.8 ?
    C8 C7 C6 . . 120.5(3) ?
    C8 C7 H7 . . 119.8 ?
    C7 C8 H8 . . 119.7 ?
    C7 C8 C9 . . 120.5(3) ?
    C9 C8 H8 . . 119.7 ?
    C1 C9 C4 . . 108.0(3) ?
    C8 C9 C1 . . 132.5(3) ?
    C8 C9 C4 . . 119.4(3) ?
    C1 C10 H10A . . 108.9 ?
    C1 C10 H10B . . 108.9 ?
    C1 C10 C11 . . 113.3(3) ?
    H10A C10 H10B . . 107.7 ?
    C11 C10 H10A . . 108.9 ?
    C11 C10 H10B . . 108.9 ?
    N1 C11 C10 . . 114.7(3) ?
    N1 C11 H11A . . 108.6 ?
    N1 C11 H11B . . 108.6 ?
    C10 C11 H11A . . 108.6 ?
    C10 C11 H11B . . 108.6 ?
    H11A C11 H11B . . 107.6 ?
    N1 C12 H12A . . 109.6 ?
    N1 C12 H12B . . 109.6 ?
    N1 C12 C13 . . 110.3(3) ?
    H12A C12 H12B . . 108.1 ?
    C13 C12 H12A . . 109.6 ?
    C13 C12 H12B . . 109.6 ?
    N2 C13 C12 . . 108.5(3) ?
    N2 C13 H13A . . 110.0 ?
    N2 C13 H13B . . 110.0 ?
    C12 C13 H13A . . 110.0 ?
    C12 C13 H13B . . 110.0 ?
    H13A C13 H13B . . 108.4 ?
    C15 C14 N2 . . 121.0(3) ?
    C19 C14 N2 . . 119.3(3) ?
    C19 C14 C15 . . 119.7(3) ?
    C14 C15 C20 . . 122.3(3) ?
    C16 C15 C14 . . 118.6(4) ?
    C16 C15 C20 . . 119.1(3) ?
    C15 C16 H16 . . 119.4 ?
    C17 C16 C15 . . 121.3(4) ?
    C17 C16 H16 . . 119.4 ?
    C16 C17 H17 . . 120.1 ?
    C18 C17 C16 . . 119.9(4) ?
    C18 C17 H17 . . 120.1 ?
    C17 C18 H18 . . 119.5 ?
    C17 C18 C19 . . 121.0(4) ?
    C19 C18 H18 . . 119.5 ?
    C14 C19 C23 . . 121.7(3) ?
    C18 C19 C14 . . 119.4(4) ?
    C18 C19 C23 . . 118.9(3) ?
    C15 C20 H20 . . 107.5 ?
    C15 C20 C21 . . 112.4(3) ?
    C15 C20 C22 . . 112.1(3) ?
    C21 C20 H20 . . 107.5 ?
    C22 C20 H20 . . 107.5 ?
    C22 C20 C21 . . 109.6(3) ?
    C20 C21 H21A . . 109.5 ?
    C20 C21 H21B . . 109.5 ?
    C20 C21 H21C . . 109.5 ?
    H21A C21 H21B . . 109.5 ?
    H21A C21 H21C . . 109.5 ?
    H21B C21 H21C . . 109.5 ?
    C20 C22 H22A . . 109.5 ?
    C20 C22 H22B . . 109.5 ?
    C20 C22 H22C . . 109.5 ?
    H22A C22 H22B . . 109.5 ?
    H22A C22 H22C . . 109.5 ?
    H22B C22 H22C . . 109.5 ?
    C19 C23 H23 . . 107.7 ?
    C19 C23 C24 . . 111.7(3) ?
    C19 C23 C25 . . 111.5(3) ?
    C24 C23 H23 . . 107.7 ?
    C25 C23 H23 . . 107.7 ?
    C25 C23 C24 . . 110.4(3) ?
    C23 C24 H24A . . 109.5 ?
    C23 C24 H24B . . 109.5 ?
    C23 C24 H24C . . 109.5 ?
    H24A C24 H24B . . 109.5 ?
    H24A C24 H24C . . 109.5 ?
    H24B C24 H24C . . 109.5 ?
    C23 C25 H25A . . 109.5 ?
    C23 C25 H25B . . 109.5 ?
    C23 C25 H25C . . 109.5 ?
    H25A C25 H25B . . 109.5 ?
    H25A C25 H25C . . 109.5 ?
    H25B C25 H25C . . 109.5 ?
    O1 C26 H26A . . 110.3 ?
    O1 C26 H26B . . 110.3 ?
    O1 C26 C27 . . 107.0(3) ?
    H26A C26 H26B . . 108.6 ?
    C27 C26 H26A . . 110.3 ?
    C27 C26 H26B . . 110.3 ?
    O2 C27 C26 . . 111.0(4) ?
    O2 C27 H27A . . 109.4 ?
    O2 C27 H27B . . 109.4 ?
    C26 C27 H27A . . 109.4 ?
    C26 C27 H27B . . 109.4 ?
    H27A C27 H27B . . 108.0 ?
    O2 C28 H28A . . 110.5 ?
    O2 C28 H28B . . 110.5 ?
    O2 C28 C29 . . 106.0(3) ?
    H28A C28 H28B . . 108.7 ?
    C29 C28 H28A . . 110.5 ?
    C29 C28 H28B . . 110.5 ?
    O3 C29 C28 . . 110.2(3) ?
    O3 C29 H29A . . 109.6 ?
    O3 C29 H29B . . 109.6 ?
    C28 C29 H29A . . 109.6 ?
    C28 C29 H29B . . 109.6 ?
    H29A C29 H29B . . 108.1 ?
    O3 C30 H30A . . 110.5 ?
    O3 C30 H30B . . 110.5 ?
    O3 C30 C31 . . 106.2(3) ?
    H30A C30 H30B . . 108.7 ?
    C31 C30 H30A . . 110.5 ?
    C31 C30 H30B . . 110.5 ?
    O4 C31 C30 . . 111.3(3) ?
    O4 C31 H31A . . 109.4 ?
    O4 C31 H31B . . 109.4 ?
    C30 C31 H31A . . 109.4 ?
    C30 C31 H31B . . 109.4 ?
    H31A C31 H31B . . 108.0 ?
    O4 C32 H32A . . 110.3 ?
    O4 C32 H32B . . 110.3 ?
    O4 C32 C33 . . 107.3(3) ?
    H32A C32 H32B . . 108.5 ?
    C33 C32 H32A . . 110.3 ?
    C33 C32 H32B . . 110.3 ?
    O1 C33 C32 . . 110.6(3) ?
    O1 C33 H33A . . 109.5 ?
    O1 C33 H33B . . 109.5 ?
    C32 C33 H33A . . 109.5 ?
    C32 C33 H33B . . 109.5 ?
    H33A C33 H33B . . 108.1 ?
    O1 Li1 O2 . . 80.6(2) ?
    O1 Li1 O3 . . 131.0(3) ?
    O1 Li1 O4 . . 81.4(2) ?
    O3 Li1 O2 . . 79.5(2) ?
    O3 Li1 O4 . . 80.7(2) ?
    O4 Li1 O2 . . 133.3(3) ?
    N1 Li1 O1 . . 114.9(3) ?
    N1 Li1 O2 . . 116.7(3) ?
    N1 Li1 O3 . . 114.1(3) ?
    N1 Li1 O4 . . 110.0(3) ?
loop_
    _geom_torsion_atom_site_label_1
    _geom_torsion_atom_site_label_2
    _geom_torsion_atom_site_label_3
    _geom_torsion_atom_site_label_4
    _geom_torsion_site_symmetry_1
    _geom_torsion_site_symmetry_2
    _geom_torsion_site_symmetry_3
    _geom_torsion_site_symmetry_4
    _geom_torsion
    _geom_torsion_publ_flag
    Sn1 N1 C11 C10 . . . . 54.6(3) ?
    Sn1 N1 C12 C13 . . . . 41.9(3) ?
    Sn1 N2 C13 C12 . . . . 27.7(3) ?
    Sn1 N2 C14 C15 . . . . 73.5(4) ?
    Sn1 N2 C14 C19 . . . . -105.3(3) ?
    O1 C26 C27 O2 . . . . 54.0(5) ?
    O2 C28 C29 O3 . . . . 53.8(4) ?
    O3 C30 C31 O4 . . . . 54.0(4) ?
    O4 C32 C33 O1 . . . . 54.1(5) ?
    N1 C12 C13 N2 . . . . -45.8(4) ?
    N2 C14 C15 C16 . . . . -175.5(3) ?
    N2 C14 C15 C20 . . . . 2.8(5) ?
    N2 C14 C19 C18 . . . . 174.8(3) ?
    N2 C14 C19 C23 . . . . -5.6(5) ?
    C1 C2 C3 C4 . . . . 0.0(4) ?
    C1 C10 C11 N1 . . . . -54.3(4) ?
    C2 C1 C9 C4 . . . . 0.6(4) ?
    C2 C1 C9 C8 . . . . 177.3(4) ?
    C2 C1 C10 C11 . . . . 102.2(4) ?
    C2 C3 C4 C5 . . . . -179.4(3) ?
    C2 C3 C4 C9 . . . . 0.4(4) ?
    C3 C4 C5 C6 . . . . 177.9(4) ?
    C3 C4 C9 C1 . . . . -0.6(4) ?
    C3 C4 C9 C8 . . . . -177.8(3) ?
    C4 C5 C6 C7 . . . . 0.5(5) ?
    C5 C4 C9 C1 . . . . 179.2(3) ?
    C5 C4 C9 C8 . . . . 2.0(5) ?
    C5 C6 C7 C8 . . . . 0.8(6) ?
    C6 C7 C8 C9 . . . . -0.6(6) ?
    C7 C8 C9 C1 . . . . -177.1(4) ?
    C7 C8 C9 C4 . . . . -0.8(5) ?
    C9 C1 C2 C3 . . . . -0.4(4) ?
    C9 C1 C10 C11 . . . . -81.5(4) ?
    C9 C4 C5 C6 . . . . -1.9(5) ?
    C10 C1 C2 C3 . . . . 176.5(3) ?
    C10 C1 C9 C4 . . . . -176.4(3) ?
    C10 C1 C9 C8 . . . . 0.3(6) ?
    C11 N1 C12 C13 . . . . 166.3(3) ?
    C12 N1 C11 C10 . . . . -67.8(4) ?
    C13 N2 C14 C15 . . . . -92.8(4) ?
    C13 N2 C14 C19 . . . . 88.4(4) ?
    C14 N2 C13 C12 . . . . -164.2(3) ?
    C14 C15 C16 C17 . . . . -0.4(5) ?
    C14 C15 C20 C21 . . . . 126.3(4) ?
    C14 C15 C20 C22 . . . . -109.8(4) ?
    C14 C19 C23 C24 . . . . 118.9(4) ?
    C14 C19 C23 C25 . . . . -117.1(4) ?
    C15 C14 C19 C18 . . . . -4.0(5) ?
    C15 C14 C19 C23 . . . . 175.6(3) ?
    C15 C16 C17 C18 . . . . -2.0(6) ?
    C16 C15 C20 C21 . . . . -55.4(4) ?
    C16 C15 C20 C22 . . . . 68.5(4) ?
    C16 C17 C18 C19 . . . . 1.3(6) ?
    C17 C18 C19 C14 . . . . 1.7(5) ?
    C17 C18 C19 C23 . . . . -177.9(3) ?
    C18 C19 C23 C24 . . . . -61.6(4) ?
    C18 C19 C23 C25 . . . . 62.4(4) ?
    C19 C14 C15 C16 . . . . 3.3(5) ?
    C19 C14 C15 C20 . . . . -178.4(3) ?
    C20 C15 C16 C17 . . . . -178.7(3) ?
    C26 O1 C33 C32 . . . . 90.1(4) ?
    C27 O2 C28 C29 . . . . -166.0(3) ?
    C28 O2 C27 C26 . . . . 83.4(4) ?
    C29 O3 C30 C31 . . . . -167.3(3) ?
    C30 O3 C29 C28 . . . . 89.4(4) ?
    C31 O4 C32 C33 . . . . -165.3(3) ?
    C32 O4 C31 C30 . . . . 82.2(4) ?
    C33 O1 C26 C27 . . . . -166.2(3) ?
    Li1 O1 C26 C27 . . . . -42.0(4) ?
    Li1 O1 C33 C32 . . . . -35.0(4) ?
    Li1 O2 C27 C26 . . . . -38.1(4) ?
    Li1 O2 C28 C29 . . . . -45.6(4) ?
    Li1 O3 C29 C28 . . . . -35.1(4) ?
    Li1 O3 C30 C31 . . . . -42.3(4) ?
    Li1 O4 C31 C30 . . . . -37.9(4) ?
    Li1 O4 C32 C33 . . . . -44.7(4) ?
    Li1 N1 C11 C10 . . . . 171.8(3) ?
    Li1 N1 C12 C13 . . . . -80.7(3) ?
_shelx_space_group_comment
;
The symmetry employed for this shelxl refinement is uniquely defined
by the following loop, which should always be used as a source of
symmetry information in preference to the above space-group names.
They are only intended as comments.
;
_shelx_estimated_absorpt_T_min     ?
_shelx_estimated_absorpt_T_max     ?
_shelx_hkl_file
;
   1   0   0   -0.10    2.40
  -1   0   0   -0.70    1.00
   2   0   0    0.70    5.80
   3   0   0   -7.40    7.10
  -3   0   0   -4.50    4.70
  -4   0   0  484.95   18.60
   4   0   0  543.95   23.00
   5   0   0   -7.70    9.50
  -5   0   0   -3.90    6.70
  -6   0   0   76.49   10.30
  -6   0   0   67.99    9.50
   6   0   0   61.39   14.50
   7   0   0   -5.20   13.30
  -7   0   0   12.90    9.30
  -7   0   0   -6.40    9.10
   8   0   0  515.75   31.80
  -8   0   0  504.15   26.80
  -9   0   0  -10.50   13.10
   9   0   0  -27.60   17.00
 -10   0   0   37.50   16.40
  10   0   0   13.50   19.50
  11   0   0   26.60   22.70
 -11   0   0   18.60   17.70
 -12   0   0  250.47   27.10
   0  -1   0    0.10    0.60
   0  -1   0    0.10    0.20
   0   1   0    0.00    0.20
   0   1   0   -0.60    0.60
  -2  -1   0 1850.21   52.69
   2  -1   0 1779.52   51.49
  -2   1   0 1840.22   51.89
  -2   1   0 1788.72   51.49
   2   1   0 1862.81   52.89
   3  -1   0   69.49    8.70
   3  -1   0   73.59    7.40
  -3  -1   0   91.59    8.80
  -3   1   0   70.79    7.40
   3   1   0   62.59    9.30
  -3   1   0   79.89    7.50
  -4  -1   0  497.25   21.00
   4  -1   0  484.55   22.30
   4   1   0  476.45   22.30
  -4   1   0  476.35   19.00
  -4   1   0  478.15   19.50
   5  -1   0   47.10   11.30
   5   1   0   31.00   11.20
  -5   1   0   52.39    9.00
  -5   1   0   34.90    8.40
   6  -1   0 1498.75   53.59
  -6   1   0 1605.54   49.60
  -6   1   0 1499.75   48.50
   6   1   0 1540.15   53.39
   7  -1   0  259.37   24.80
  -7   1   0  246.18   22.70
   7   1   0  233.88   22.70
  -7   1   0  305.57   20.50
   8  -1   0    5.00   15.90
  -8   1   0   13.00   12.50
   8   1   0  -14.30   14.90
   9  -1   0   87.09   20.00
  -9   1   0   74.69   16.30
   9   1   0   44.60   19.10
  10  -1   0  176.68   26.40
 -10  -1   0  208.98   20.90
  10   1   0  222.18   27.00
 -10   1   0  197.28   21.90
  11  -1   0   76.59   24.90
 -11   1   0  102.09   20.70
  11   1   0   98.89   25.20
 -12  -1   0   -9.60   19.30
 -12   1   0   40.90   20.30
   1  -2   0 1396.06   38.60
  -1  -2   0 1168.18   39.00
   1  -2   0 1396.36   39.40
  -1  -2   0 1419.56   39.40
  -1   2   0 1483.25   38.90
  -1   2   0 1397.36   39.30
   1   2   0 1361.66   39.40
   2  -2   0 1106.79   32.60
  -2  -2   0 1069.19   32.90
   2  -2   0  993.70   32.30
  -2  -2   0 1073.49   32.80
  -2   2   0 1026.90   32.40
  -2   2   0 1096.09   31.50
   2   2   0 1063.09   33.20
  -2   2   0 1024.20   32.70
  -3  -2   0  344.47   16.00
   3  -2   0  325.37   15.20
  -3   2   0  321.47   14.80
   3   2   0  304.97   16.50
  -3   2   0  325.17   12.90
  -3   2   0  299.47   15.40
   4  -2   0   -7.10    6.90
  -4  -2   0    3.40    6.80
  -4   2   0    3.50    7.00
   4   2   0  -14.70    8.20
  -4   2   0   -6.30    6.50
   5  -2   0 1416.56   48.90
  -5  -2   0 1510.75   48.60
  -5   2   0 1441.86   46.60
  -5   2   0 1391.26   45.90
   5   2   0 1530.75   49.80
   6  -2   0   64.19   15.50
   6   2   0   97.79   15.70
   7  -2   0  255.77   24.70
  -7   2   0  355.46   22.10
   7   2   0  244.88   22.60
   8  -2   0   16.60   16.40
   8   2   0   17.20   16.30
  -8   2   0   46.00   13.60
   9  -2   0  177.48   24.10
  -9   2   0  163.58   19.80
   9   2   0  202.28   24.40
  10  -2   0   10.60   18.70
  10   2   0   12.40   19.40
 -10   2   0    7.30   16.00
  11  -2   0  152.28   27.30
  11   2   0  153.38   27.80
 -11   2   0  148.29   22.90
 -12   2   0   57.59   21.80
   0  -3   0    1.70    3.50
   0  -3   0   -4.50    3.30
   0   3   0   -1.40    3.60
   0   3   0   -0.70    3.50
   1  -3   0 1574.94   45.70
  -1  -3   0 1554.04   45.60
   1  -3   0 1539.75   45.60
   1   3   0 1557.84   45.60
  -1   3   0 1643.24   45.00
  -1   3   0 1618.74   46.00
  -1   3   0 1565.84   45.60
  -2  -3   0 2041.00   59.39
  -2  -3   0 2049.70   59.59
   2  -3   0 1997.80   57.79
   2  -3   0 2015.10   59.19
  -2   3   0 2170.48   58.59
  -2   3   0 2058.39   59.29
  -2   3   0 2067.69   59.69
   2   3   0 2050.79   59.39
   2   3   0 2032.70   59.59
   3  -3   0  265.57   14.90
  -3  -3   0  257.37   14.90
  -3  -3   0  241.28   14.20
  -3   3   0  245.28   15.00
  -3   3   0  266.27   14.30
   3   3   0  247.18   15.00
  -3   3   0  269.37   13.20
  -4  -3   0   50.89    9.30
   4  -3   0   53.29    9.10
   4   3   0   38.60    9.30
  -4   3   0   48.30    9.00
  -4   3   0   35.90    6.10
  -5  -3   0 1008.80   36.20
   5  -3   0  936.91   33.70
  -5   3   0  982.50   35.10
   5   3   0  952.30   37.00
  -5   3   0  999.80   32.10
   6  -3   0 1093.29   42.70
  -6  -3   0 1168.78   47.40
   6   3   0 1116.49   43.40
  -6   3   0 1099.19   36.60
  -6   3   0 1136.69   40.50
   7  -3   0  279.97   26.00
  -7   3   0  395.26   24.00
   7   3   0  316.17   25.80
  -7   3   0  315.67   18.40
   8  -3   0   30.00   16.20
   8   3   0   25.20   16.20
  -8   3   0   42.70   13.80
   9  -3   0  106.39   21.60
   9   3   0  156.28   23.20
  -9   3   0  153.78   19.90
  10  -3   0  123.79   23.40
 -10   3   0  154.48   21.40
  10   3   0  124.59   23.90
  11  -3   0   86.79   24.50
  11   3   0  102.29   27.00
 -11   3   0   82.19   21.90
 -12   3   0  -15.90   20.90
   0  -4   0  608.84   21.10
   0  -4   0  658.73   21.30
   0   4   0  637.84   21.20
   0   4   0  636.64   21.30
   1  -4   0  423.06   17.50
   1  -4   0  442.96   16.10
   1  -4   0  421.76   17.40
  -1   4   0  480.95   18.20
  -1   4   0  472.05   16.50
   1   4   0  439.66   17.40
  -1   4   0  405.86   22.00
   2  -4   0  269.97   13.00
  -2  -4   0  241.88   14.00
   2  -4   0  253.57   14.40
  -2  -4   0  267.27   14.20
  -2   4   0  262.97   15.10
  -2   4   0  266.27   13.40
   2   4   0  253.27   14.40
   3  -4   0    6.90    4.60
  -3  -4   0    5.00    6.40
  -3  -4   0    9.10    6.70
   3  -4   0    3.20    7.40
  -3   4   0    6.10    5.40
   3   4   0   -1.00    7.10
  -3   4   0    4.50    7.30
  -4  -4   0 2461.15   74.49
   4  -4   0 2413.16   72.79
  -4  -4   0 2467.05   74.29
   4   4   0 2486.15   74.59
  -4   4   0 2567.54   71.99
  -4   4   0 2484.15   74.09
   5  -4   0  245.08   18.60
  -5  -4   0  242.58   18.50
  -5  -4   0  282.37   18.60
  -5   4   0  238.98   18.60
   5   4   0  243.38   19.30
  -5   4   0  250.27   15.80
   6  -4   0   53.79   11.10
   6  -4   0    8.60   12.10
  -6  -4   0   41.60   10.30
   6   4   0   53.89   13.20
  -6   4   0   33.50    8.00
  -6   4   0   38.80   11.50
   7  -4   0   10.20   14.90
   7   4   0   34.70   14.50
  -7   4   0   66.59   13.50
  -7   4   0   38.20    8.80
   8  -4   0 1126.29   48.20
  -8   4   0 1156.48   45.90
   8   4   0 1180.98   49.10
   9  -4   0   29.40   18.70
  -9   4   0   60.29   16.50
   9   4   0   31.30   18.90
  10  -4   0   -4.30   19.10
 -10   4   0   21.60   17.90
  10   4   0   73.79   22.10
  11  -4   0   12.50   21.40
 -11   4   0    6.30   19.70
 -12   4   0  135.59   25.50
   0  -5   0   -2.60    5.30
   0  -5   0  -13.80    5.50
   0   5   0   -4.00    5.30
   1  -5   0 2901.21   79.89
   1  -5   0 2830.42   81.29
  -1  -5   0 2685.83   78.89
   1  -5   0 2887.01   81.09
  -1   5   0 2899.31   81.29
   1   5   0 2837.62   80.99
  -1   5   0 2936.21   79.69
  -2  -5   0  957.00   32.20
   2  -5   0  962.70   30.80
  -2  -5   0  960.90   31.90
   2  -5   0  926.51   32.30
  -2   5   0  968.80   31.10
   2   5   0  954.20   32.10
  -2   5   0  996.20   33.10
   3  -5   0 1154.98   35.00
  -3  -5   0 1091.89   37.10
  -3  -5   0 1108.09   37.40
   3  -5   0 1036.80   37.00
  -3   5   0 1155.78   36.20
   3   5   0 1103.59   37.20
   3   5   0 1111.29   37.60
  -3   5   0 1101.69   38.00
  -4  -5   0  116.79   11.70
   4  -5   0  132.59   12.60
  -4  -5   0  125.39   12.30
  -4   5   0  122.69   12.90
   4   5   0  125.09   13.20
  -4   5   0  134.79   13.90
  -5  -5   0   30.80    9.90
  -5  -5   0   19.70    9.40
   5  -5   0   26.40   10.80
   5   5   0   25.80   11.90
  -5   5   0   18.60    7.70
  -5   5   0   27.90   10.70
  -6  -5   0 1206.88   44.60
   6  -5   0 1185.18   42.60
   6   5   0 1220.18   46.30
  -6   5   0 1235.78   41.30
  -6   5   0 1244.38   44.70
   7  -5   0   41.30   14.60
  -7  -5   0   38.00   12.30
   7  -5   0   56.49   13.20
  -7   5   0   69.29   15.00
  -7   5   0   50.79    9.90
   7   5   0   76.69   16.40
   8  -5   0  -12.40   14.60
   8   5   0   26.30   16.40
  -8   5   0   16.20   11.10
  -8   5   0   10.20   13.60
   9  -5   0  149.09   23.40
   9   5   0  176.88   24.80
  -9   5   0  160.88   21.90
  10  -5   0  181.88   26.90
 -10   5   0  223.88   25.50
  10   5   0  238.78   28.60
  11  -5   0  111.99   25.90
 -11   5   0  105.59   23.90
 -12   5   0  -10.50   20.40
   0  -6   0  128.09   11.20
   0  -6   0  117.59   11.60
   0  -6   0  140.79    9.60
   0   6   0  133.69   11.60
   1  -6   0  704.23   25.30
   1  -6   0  719.63   24.10
  -1  -6   0  666.53   23.00
  -1  -6   0  653.63   23.00
   1   6   0  649.34   25.10
  -1   6   0  718.23   23.20
  -1   6   0  722.83   25.60
   2  -6   0   25.90    6.20
  -2  -6   0   22.00    7.40
  -2  -6   0   19.60    7.30
   2  -6   0   28.70    7.90
   2   6   0   31.60    7.40
  -2   6   0   24.90    8.10
  -2   6   0   30.50    6.60
   3  -6   0 1025.60   33.60
  -3  -6   0  991.10   35.60
   3  -6   0 1011.50   36.20
  -3  -6   0 1018.80   35.70
  -3   6   0 1034.30   36.60
  -3   6   0 1064.29   34.70
   3   6   0 1030.60   35.90
   4  -6   0   49.00    7.40
  -4  -6   0   85.59   11.30
  -4  -6   0   71.99   10.70
   4  -6   0   36.20   11.40
   4   6   0   74.39   11.90
  -4   6   0   49.80    9.20
  -4   6   0   62.59   11.70
   5  -6   0 1360.26   46.00
  -5  -6   0 1304.07   46.30
  -5  -6   0 1306.17   46.70
   5   6   0 1329.77   47.60
  -5   6   0 1376.06   44.90
  -5   6   0 1331.87   47.00
   6  -6   0   14.50   11.20
  -6  -6   0  -10.40    9.40
   6   6   0    4.80   12.10
  -6   6   0   12.20   11.90
  -6   6   0  -10.30    8.10
  -7  -6   0  276.67   23.90
   7  -6   0  252.57   22.70
  -7   6   0  284.37   21.60
   7   6   0  273.47   26.50
  -7   6   0  242.78   24.50
   8  -6   0    9.60   13.60
   8  -6   0   -6.20   15.60
  -8   6   0   -7.60   11.00
   8   6   0    2.50   16.30
  -8   6   0    0.90   13.80
   9  -6   0  238.98   25.60
  -9   6   0  191.28   23.30
   9   6   0  265.47   27.90
  10  -6   0   16.50   19.30
  10   6   0   -7.70   20.10
 -10   6   0  -12.10   16.90
  11  -6   0   22.20   22.50
 -11   6   0   11.20   20.80
 -12   6   0   40.60   22.60
   0  -7   0   -0.40    5.90
   0  -7   0   -4.00    6.50
   0  -7   0   -2.10    4.50
   0   7   0    7.80    6.40
   1  -7   0 1195.08   40.20
   1  -7   0 1297.37   39.00
  -1  -7   0 1204.28   38.10
  -1  -7   0 1225.78   38.40
   1   7   0 1211.78   40.40
  -1   7   0 1249.38   40.50
  -1   7   0 1327.47   37.80
   2  -7   0  202.98   14.10
  -2  -7   0  217.48   15.10
   2  -7   0  195.38   16.10
   2   7   0  191.18   15.20
  -2   7   0  212.08   16.50
  -2   7   0  205.68   14.30
  -3  -7   0  727.63   29.20
  -3  -7   0  750.12   29.00
   3  -7   0  740.73   29.70
   3  -7   0  762.72   27.40
   3   7   0  752.02   29.70
  -3   7   0  733.23   27.80
  -3   7   0  711.93   30.10
   4  -7   0   23.60   10.30
  -4  -7   0   17.90    8.70
   4  -7   0   11.70    7.00
  -4  -7   0   27.60    9.10
  -4   7   0   20.70   11.10
  -4   7   0   21.00    8.20
  -5  -7   0  349.37   21.80
  -5  -7   0  354.56   22.50
   5  -7   0  348.97   23.60
  -5   7   0  383.96   21.60
  -5   7   0  356.26   24.00
   6  -7   0  132.39   16.30
  -6  -7   0   90.59   13.50
  -6   7   0  109.19   16.90
   6   7   0  106.99   16.70
  -6   7   0   65.59   11.20
   7  -7   0   84.49   15.70
  -7  -7   0   52.59   14.00
   7   7   0   68.59   18.00
  -7   7   0   53.99   15.90
  -7   7   0   55.09   12.50
   8  -7   0    0.30   15.60
   8  -7   0   19.60   14.10
  -8   7   0   -9.70   14.30
   8   7   0    3.70   16.30
  -8   7   0  -14.00   11.00
   9  -7   0   27.70   18.40
  -9   7   0   -3.00   15.80
   9   7   0   13.60   19.40
  10  -7   0   99.79   23.50
 -10   7   0   91.09   21.80
  10   7   0  137.19   26.10
  11  -7   0  214.08   29.20
 -11   7   0  160.68   26.40
 -12   7   0    2.10   21.80
   0  -8   0 5019.50  134.79
   0  -8   0 4816.32  136.39
   0   8   0 4832.62  136.29
   1  -8   0   -3.90    6.60
  -1  -8   0   16.80    7.50
  -1  -8   0   -6.70    6.50
   1  -8   0  -21.20    8.30
   1   8   0    1.30    7.40
  -1   8   0   -5.20    8.10
   2  -8   0  148.19   13.70
  -2  -8   0  139.89   14.00
   2   8   0  124.19   12.30
  -2   8   0  137.79   13.50
  -2   8   0  144.69   13.80
  -3  -8   0    1.00    8.00
   3  -8   0   -5.00    6.90
   3  -8   0  -29.90    8.70
  -3  -8   0   -1.90    7.80
  -3   8   0  -18.10    9.10
   3   8   0    5.70    8.40
  -3   8   0   -5.80    7.20
  -4  -8   0 1759.92   58.39
   4  -8   0 1820.42   58.79
   4  -8   0 1754.52   55.29
  -4  -8   0 1786.82   58.79
   4   8   0 1873.71   59.19
  -4   8   0 1786.22   59.39
  -4   8   0 1786.22   56.79
   5  -8   0   47.90    8.10
   5  -8   0   42.00   12.60
  -5  -8   0   29.00   10.50
  -5   8   0   51.79   13.60
  -5   8   0   31.70    9.80
  -6  -8   0   43.50   12.60
   6  -8   0   27.40   13.80
  -6   8   0   48.10   15.60
  -6   8   0   22.40   10.30
   7  -8   0   -0.30   14.80
   7   8   0  -12.20   15.00
  -7   8   0    8.10   14.10
  -7   8   0   10.60   11.80
   8  -8   0  222.48   22.50
  -8   8   0  169.48   22.50
   8   8   0  201.08   25.40
   9  -8   0    6.20   18.10
  -9   8   0   11.10   18.00
   9   8   0   22.80   19.70
  10  -8   0  -26.00   17.90
  10   8   0   30.00   22.70
 -10   8   0    0.40   19.10
  11  -8   0   21.50   33.30
 -11   8   0   38.70   22.40
 -12   8   0  215.58   30.90
   0  -9   0    3.30    7.80
   0  -9   0   -1.70    5.70
   0   9   0   -3.20    7.10
  -1  -9   0 1282.07   41.50
   1  -9   0 1316.47   43.30
  -1  -9   0 1244.78   41.00
   1  -9   0 1302.07   41.70
  -1   9   0 1288.07   43.30
   1   9   0 1324.37   43.70
  -2  -9   0  502.55   20.40
   2  -9   0  482.55   24.70
  -2   9   0  496.75   21.80
   2   9   0  530.35   24.60
  -2   9   0  488.45   25.00
  -3  -9   0  593.04   26.80
   3  -9   0  587.14   27.70
   3  -9   0  581.14   25.30
  -3   9   0  589.44   28.50
   3   9   0  624.44   27.70
  -3   9   0  581.24   25.20
   4  -9   0   81.79   10.60
  -4  -9   0   94.89   12.80
  -4  -9   0   94.19   13.00
   4  -9   0  116.99   15.00
  -4   9   0   93.29   11.40
  -4   9   0  100.29   15.30
   4   9   0  102.09   13.50
   5  -9   0  244.58   17.80
   5  -9   0  263.67   23.00
  -5  -9   0  244.28   20.80
  -5   9   0  238.38   23.70
  -5   9   0  265.17   20.70
   6  -9   0  526.45   30.60
  -6  -9   0  574.44   30.10
  -6   9   0  488.85   28.40
  -6   9   0  528.35   31.90
   7  -9   0   62.49   18.20
  -7   9   0   78.09   17.90
  -7   9   0   64.69   13.80
   8  -9   0   11.20   16.00
  -8   9   0   25.60   17.80
   9  -9   0   48.20   19.10
  -9   9   0   19.90   18.60
  10  -9   0  204.38   27.50
 -10   9   0  227.48   27.80
 -11   9   0   63.69   24.40
   0 -10   0  874.51   32.50
   0 -10   0  883.11   30.30
   0  10   0  842.02   31.90
  -1 -10   0 1059.49   37.10
  -1 -10   0 1058.69   36.70
   1 -10   0 1101.69   38.60
   1 -10   0 1144.29   37.20
  -1  10   0 1131.59   39.10
   1  10   0 1105.79   39.30
   1  10   0 1034.30   35.50
  -2 -10   0   19.90    7.70
   2 -10   0    0.30    9.30
  -2 -10   0   16.50    7.60
   2  10   0   14.50    9.50
  -2  10   0   18.80    7.50
  -2  10   0   15.50    9.90
  -3 -10   0  406.66   22.30
   3 -10   0  387.56   24.30
   3 -10   0  359.76   21.00
  -3  10   0  381.46   21.50
   3  10   0  364.76   22.90
  -3  10   0  390.76   25.10
   4 -10   0  156.68   17.20
   4 -10   0  167.18   17.40
  -4  10   0  167.08   18.30
   4  10   0  172.18   16.70
  -4  10   0  146.29   17.70
   5 -10   0  921.91   35.20
  -5 -10   0  996.80   39.70
   5 -10   0  991.20   40.30
  -5  10   0  982.00   41.70
  -5  10   0  894.71   37.40
   6 -10   0   31.20   15.50
  -6 -10   0   38.70   15.60
   6 -10   0   27.60    9.50
  -6  10   0   22.60   15.20
  -6  10   0   21.10   11.60
   7 -10   0  198.68   23.20
  -7  10   0  176.08   22.10
   8 -10   0  -13.10   17.00
  -8  10   0   35.90   17.90
   9 -10   0  316.07   32.00
  -9  10   0  372.06   34.50
  10 -10   0   17.10   20.00
 -10  10   0   25.00   20.80
 -11  10   0   94.79   25.40
   0 -11   0   15.60    8.90
   0 -11   0    0.10    6.40
   0  11   0   -0.60    8.60
  -1 -11   0  620.04   25.90
   1 -11   0  630.24   25.90
   1 -11   0  614.54   27.60
   1  11   0  548.15   23.60
   1  11   0  590.74   28.10
  -1  11   0  616.54   28.00
  -2 -11   0  828.42   30.70
   2 -11   0  823.02   34.50
  -2 -11   0  775.72   30.60
   2  11   0  900.61   34.90
  -2  11   0  847.22   35.20
  -3 -11   0  696.23   31.10
   3 -11   0  691.03   29.50
   3 -11   0  741.53   32.80
  -3  11   0  677.73   32.70
   3  11   0  695.43   31.40
  -3  11   0  691.53   28.60
   4 -11   0   60.29   14.80
   4 -11   0   58.29   11.10
  -4  11   0   50.99   11.00
  -4  11   0   57.59   14.90
   4  11   0   50.69   12.80
   5 -11   0 1169.38   46.30
   5 -11   0 1166.38   41.50
  -5 -11   0 1098.59   44.50
   5  11   0 1121.89   45.80
  -5  11   0 1123.29   43.10
  -5  11   0 1096.89   46.50
   6 -11   0  441.26   24.00
   6 -11   0  480.05   32.10
  -6  11   0  407.06   28.50
  -6  11   0  483.95   32.50
   7 -11   0  107.39   20.90
  -7  11   0   81.99   19.70
   8 -11   0  -21.80   17.80
  -8  11   0    9.40   18.80
  -9  11   0   -0.80   18.40
  10 -11   0   55.69   22.30
 -10  11   0   40.10   23.00
 -11  11   0  171.18   30.00
   0 -12   0 1233.38   41.10
   0 -12   0 1248.58   43.30
   0  12   0 1212.78   42.70
  -1 -12   0   23.10   10.60
   1 -12   0   33.20   11.20
   1 -12   0   36.80    9.40
  -1  12   0   36.30   12.00
   1  12   0   13.10    8.40
   1  12   0   46.20   11.30
  -2 -12   0   -3.10    8.10
   2 -12   0   -8.60    5.90
  -2 -12   0   12.70    9.10
   2 -12   0  -14.00   10.00
  -2  12   0   -1.30   10.30
   2  12   0   -6.80    9.40
   3 -12   0   40.70   13.70
   3 -12   0   21.40    9.30
   3  12   0   31.60   11.90
  -3  12   0   33.50   13.70
  -3  12   0   14.90    9.40
   4 -12   0 1031.40   39.70
   4 -12   0 1041.00   43.10
  -4  12   0 1028.60   43.90
  -4  12   0 1000.00   39.40
   4  12   0 1028.50   43.20
   5 -12   0   -7.50   13.80
   5 -12   0   -6.40   10.20
  -5  12   0   -3.50   13.90
  -5  12   0    7.70   11.70
   5  12   0    9.90   13.30
   6 -12   0   23.80   10.70
   6 -12   0   26.50   17.00
  -6  12   0   19.10   16.40
   7 -12   0   -8.70   17.30
  -7  12   0    2.10   16.50
   8 -12   0  292.77   29.20
  -8  12   0  281.27   29.60
  -9  12   0   27.40   20.10
  10 -12   0   32.80   20.90
 -10  12   0   35.10   23.20
 -11  12   0    9.90   24.30
   0 -13   0   -7.90    6.70
   0 -13   0  -14.50    9.90
   0  13   0    6.60    9.20
   1 -13   0   77.59   14.10
  -1 -13   0   48.50    9.30
  -1 -13   0   82.39   13.30
   1 -13   0   57.19   10.80
   1  13   0   67.79   13.50
  -1  13   0   57.29   13.70
   2 -13   0  285.97   23.40
  -2 -13   0  287.47   20.40
   2 -13   0  211.18   18.10
   2  13   0  369.36   23.90
  -2  13   0  291.57   23.70
   3 -13   0  352.06   23.30
   3 -13   0  368.26   26.90
  -3  13   0  369.96   26.90
  -3  13   0  368.46   22.10
   3  13   0  389.96   26.40
   4 -13   0  129.69   18.50
   4 -13   0   95.19   13.70
  -4  13   0  101.79   18.00
   4  13   0  115.69   17.30
  -4  13   0   91.69   13.70
   5 -13   0  196.18   22.60
   5 -13   0  203.08   22.00
  -5  13   0  139.99   17.00
  -5  13   0  185.08   22.80
   5  13   0  196.48   21.50
   6 -13   0  390.86   32.00
   6 -13   0  343.77   23.90
  -6  13   0  317.87   31.00
   7 -13   0  203.68   26.00
   7 -13   0  171.58   19.30
  -7  13   0  170.68   24.40
   8 -13   0    4.10   20.20
  -8  13   0   26.90   20.60
  -9  13   0   41.40   23.10
  10 -13   0  151.38   27.90
 -10  13   0  146.99   28.80
   0 -14   0   33.10   10.10
   0 -14   0   67.79   13.90
   0  14   0   55.59   13.00
   1 -14   0  498.25   27.60
   1 -14   0  486.95   25.40
  -1 -14   0  464.25   22.80
  -1 -14   0  425.36   25.70
  -1  14   0  457.85   27.20
   1  14   0  483.05   28.80
  -2 -14   0  -16.30    9.90
   2 -14   0   -2.10    8.20
   2 -14   0   -9.00   12.30
  -2  14   0   -7.90   12.20
   2  14   0   -5.90   11.20
   3 -14   0  780.62   37.20
   3 -14   0  744.03   33.70
  -3 -14   0  766.02   31.50
   3  14   0  774.52   37.10
  -3  14   0  753.62   37.80
   4 -14   0   55.99   17.40
   4 -14   0   47.50   12.50
   4  14   0   27.80   15.00
  -4  14   0   15.70   12.50
  -4  14   0   47.90   17.40
   5 -14   0  303.87   24.90
   5 -14   0  297.77   29.90
  -5  14   0  293.87   26.20
  -5  14   0  262.27   26.60
   5  14   0  365.56   29.00
   6 -14   0    4.80   11.60
   6 -14   0    4.70   17.80
  -6  14   0  -11.70   16.60
   7 -14   0  351.36   33.90
   7 -14   0  327.37   24.00
  -7  14   0  348.87   34.40
   8 -14   0   49.00   23.30
  -8  14   0  -17.20   19.20
  -9  14   0  252.87   31.20
 -10  14   0   -2.90   23.00
   0 -15   0   -9.80   11.50
   0 -15   0    7.20   10.30
   0  15   0   -6.00    9.90
  -1 -15   0  217.98   19.30
   1 -15   0  205.98   21.40
  -1 -15   0  186.38   17.10
   1 -15   0  185.28   19.20
  -1  15   0  168.38   18.40
   1  15   0  163.28   19.00
  -2 -15   0  174.28   17.80
   2 -15   0  194.58   20.50
   2  15   0  173.28   19.90
  -2  15   0  191.38   20.60
  -3 -15   0  308.27   23.00
   3 -15   0  313.17   27.80
   3  15   0  270.07   27.40
  -3  15   0  285.17   28.40
   4 -15   0   10.10   17.20
   4 -15   0  -11.80   15.40
  -4  15   0   -1.40   16.10
   4  15   0  -23.00   13.20
  -4  15   0   -0.10   11.40
   5 -15   0  169.38   17.80
   5 -15   0  219.18   24.80
   5  15   0  187.58   22.70
  -5  15   0  140.59   18.40
  -5  15   0  207.88   24.90
   6 -15   0  176.48   25.50
   6 -15   0  112.49   16.10
  -6  15   0  139.59   24.10
   7 -15   0  276.67   29.50
   7 -15   0  250.67   23.90
  -7  15   0  233.08   29.50
   8 -15   0   -3.90   21.50
  -8  15   0   27.80   21.30
  -9  15   0   98.49   26.60
   0 -16   0  567.04   31.70
  -1 -16   0    4.30   14.00
  -1 -16   0   15.70   12.80
   1 -16   0   35.90   14.50
  -1  16   0   17.30   13.50
   1  16   0   46.00   15.30
  -2 -16   0    5.10   13.10
   2 -16   0   26.40   15.10
  -2  16   0   28.90   15.10
   2  16   0   28.40   14.70
   3 -16   0   15.20   16.00
  -3 -16   0   15.00   13.00
  -3  16   0  -20.10   14.80
   3  16   0  -19.70   13.90
   4 -16   0  706.93   39.50
   4  16   0  646.04   38.80
  -4  16   0  684.33   39.80
   5 -16   0   49.20   20.20
  -5  16   0   18.90   17.70
   5  16   0   68.59   28.60
  -5  16   0   56.29   20.10
   6 -16   0   29.60   20.40
   6 -16   0   -0.60   12.90
  -6  16   0   10.40   19.20
   7 -16   0   68.69   22.90
   7 -16   0   27.60   13.60
  -7  16   0   30.80   21.00
   8 -16   0  458.55   42.10
  -8  16   0  269.57   33.10
  -9  16   0  -27.00   23.00
   0 -17   0   -0.50   13.70
   1 -17   0   60.19   17.10
  -1 -17   0   67.99   15.80
   1  17   0   58.39   16.50
  -2 -17   0  518.55   30.50
   2 -17   0  537.85   34.20
  -2  17   0  468.45   33.30
   2  17   0  494.45   34.30
  -3 -17   0  202.38   20.10
   3 -17   0  235.18   24.90
  -3  17   0  173.48   24.10
   3  17   0  186.38   22.40
   4 -17   0    1.70   17.30
  -4  17   0   -6.30   17.80
   5 -17   0   78.49   22.20
  -5  17   0   55.29   20.10
   6 -17   0  322.27   32.20
  -6  17   0  278.27   30.60
   7 -17   0   -5.00   13.80
   7 -17   0   27.50   21.80
  -7  17   0  -31.50   19.20
   8 -17   0   37.40   24.60
  -8  17   0   -4.40   22.20
   0 -18   0  201.88   22.40
  -1 -18   0  118.59   18.80
   1 -18   0  142.79   21.30
  -2 -18   0   11.70   14.70
   2 -18   0   -5.00   15.60
  -3 -18   0  410.86   29.20
   3 -18   0  408.46   34.80
  -3  18   0  363.66   33.30
   4 -18   0   28.20   19.70
  -4 -18   0   15.90   15.60
  -4  18   0   20.60   20.60
   5 -18   0  240.68   28.10
  -5  18   0  197.78   28.00
   6 -18   0   -8.90   21.00
  -6  18   0    8.90   20.80
   7 -18   0   54.29   24.60
  -7  18   0   57.49   24.80
   8 -18   0   29.90   26.70
  -8  18   0   28.90   25.00
   0 -19   0    3.10   16.00
  -1 -19   0  321.27   28.80
   1 -19   0  272.87   27.20
  -2 -19   0   79.69   18.80
   2 -19   0  131.09   22.80
   3 -19   0   85.89   22.00
  -3 -19   0   86.59   18.70
   4 -19   0    8.70   19.70
  -4 -19   0   -9.00   15.80
  -4  19   0  -25.30   18.10
   5 -19   0  167.58   26.60
  -5  19   0  174.88   29.10
   6 -19   0  127.09   28.10
  -6  19   0  113.69   27.10
   7 -19   0   88.09   27.50
  -7  19   0   31.50   24.00
   0 -20   0  426.66   34.10
  -1 -20   0   58.39   18.80
   1 -20   0   20.50   19.00
  -2 -20   0  -17.40   15.90
   2 -20   0  -33.30   16.20
   3 -20   0   42.20   20.90
  -3 -20   0   23.20   16.90
   4 -20   0  280.27   31.60
  -4 -20   0  293.87   26.40
   5 -20   0   19.10   23.00
   6 -20   0   -6.10   21.80
  -6  20   0  -13.70   22.00
   0 -21   0  -18.00   16.70
   1 -21   0   -2.90   17.80
  -1 -21   0   18.10   19.20
   2 -21   0  204.98   27.60
  -2 -21   0  214.98   25.60
  -3 -21   0   49.90   19.90
   3 -21   0   38.00   22.20
   4 -21   0    3.10   21.20
  -4 -21   0   -8.60   17.90
   5 -21   0   47.20   23.90
  -5 -21   0   38.30   19.20
   0 -22   0  -27.30   18.20
  -1 -22   0   83.69   22.50
   1 -22   0   18.70   20.70
  -2 -22   0   -6.00   18.00
   2 -22   0   38.10   21.90
  -3 -22   0  118.99   23.20
   3 -22   0   94.29   26.00
   0 -23   0    1.80   19.80
   1 -23   0   48.30   23.10
  -1 -23   0   98.79   24.50
 -12   0   1  -10.50   20.00
 -11   0   1  305.87   29.50
  11   0  -1  201.98   28.70
  10   0  -1   41.10   20.90
 -10   0   1   34.70   16.10
  -9   0   1  452.25   28.70
   9   0  -1  459.85   33.80
   8   0  -1  -18.50   14.40
  -8   0   1   21.20   12.10
  -7   0   1  448.06   22.60
  -7   0   1  337.47   20.30
   7   0  -1  355.46   27.60
  -6   0   1    3.60    8.70
   6   0  -1  -12.30   11.30
  -6   0   1   -9.80    7.90
  -5   0   1  798.22   28.40
   5   0  -1  807.22   32.20
  -5   0   1  776.72   27.60
   4   0  -1  -16.80    7.60
  -4   0   1   -1.60    6.10
  -4   0   1  -13.00    5.60
   3   0  -1 3137.69   86.79
  -3   0   1 3046.20   84.59
  -3   0   1 2931.51   84.19
  -2   0   1   -5.90    4.30
   2   0  -1   -2.90    3.80
   0   0   1    0.10    0.20
   0   0   1   -0.40    0.60
   0   0  -1   -0.10    0.20
   0   0  -1   -0.40    0.60
   2   0   1   -0.90    5.90
  -2   0  -1    5.40    5.60
   3   0   1  272.97   15.60
  -3   0  -1  288.57   14.90
   4   0   1  -10.00    8.30
   5   0   1  427.06   23.30
  -6   0  -1    5.00    7.40
   6   0   1  -44.80   12.00
   7   0   1  691.23   34.00
  -7   0  -1  635.34   26.60
  -7   0  -1  687.83   27.80
  -8   0  -1   13.70   11.80
   8   0   1  -17.40   15.50
  -9   0  -1   54.39   15.20
   9   0   1   12.70   18.10
 -10   0  -1   13.80   15.10
  10   0   1   25.10   20.20
  11   0   1   94.49   25.10
 -11   0  -1   95.29   20.60
 -12   0  -1   16.80   19.50
 -12  -1   1   30.90   20.40
 -12   1   1   20.70   20.00
 -11  -1   1  294.57   28.90
  11  -1  -1  217.68   30.10
 -11   1   1  254.87   25.70
  11   1  -1  232.28   29.80
 -10  -1   1  411.56   28.90
  10  -1  -1  401.36   35.60
  10   1  -1  342.57   35.40
 -10   1   1  460.45   31.20
   9  -1  -1   59.29   19.90
  -9   1   1   73.59   16.60
   9   1  -1  116.19   21.30
   8  -1  -1   31.80   15.70
  -8  -1   1    4.50   11.30
  -8   1   1   27.80   13.40
   8   1  -1    6.20   15.40
  -7  -1   1  240.48   17.20
   7  -1  -1  265.97   25.00
  -7   1   1  378.26   21.80
   7   1  -1  320.77   26.00
   6  -1  -1  637.74   30.60
  -6   1   1  653.73   26.70
  -6   1   1  554.34   25.40
   6   1  -1  638.34   30.70
   5  -1  -1   32.80   11.30
  -5   1   1   43.20    8.90
  -5   1   1   39.30    8.30
   5   1  -1   32.00   11.10
   4  -1  -1   23.20    8.70
  -4   1   1   40.20    7.80
  -4   1   1   38.70    7.10
   4   1  -1   23.00    9.90
  -3   1   1  231.18   12.80
   3   1  -1  223.98   14.70
  -3   1   1  218.28   12.30
   2  -1  -1  668.23   22.10
  -2  -1   1  722.43   23.20
   2   1  -1  706.43   23.70
  -2   1   1  710.33   21.00
  -2   1   1  642.44   22.10
  -2   1   1  689.13   22.60
   0  -1   1   -0.80    0.70
   0  -1   1    1.00    1.30
   0  -1  -1   -0.50    1.00
   0  -1   1   -1.40    0.50
   0  -1  -1   -0.70    0.60
   0   1  -1   -0.90    0.60
   0   1   1   -1.60    0.50
   0   1   1   -0.30    1.10
   0   1  -1   -0.10    1.30
   0   1  -1   -1.30    0.60
   1  -1   1 1152.88   33.10
   1  -1   1 1197.28   32.90
  -1   1  -1 1209.58   32.40
  -1   1  -1 1130.09   33.00
   1   1   1 1121.79   33.50
  -2  -1  -1 2078.69   58.19
   2  -1   1 2078.89   58.19
   2  -1   1 1952.10   56.79
   2  -1   1 1991.90   56.69
  -2   1  -1 1993.90   57.19
  -2   1  -1 2046.20   56.99
   2   1   1 2052.59   58.29
   3  -1   1  474.45   17.70
  -3  -1  -1  522.55   20.50
   3  -1   1  525.75   20.80
  -3   1  -1  505.55   18.50
   3   1   1  494.85   20.90
  -3   1  -1  507.05   18.70
   4  -1   1   -9.20    7.80
  -4  -1  -1    7.60    7.00
  -4   1  -1    0.40    6.00
  -4   1  -1    5.40    6.20
   4   1   1   -9.50    7.90
   5  -1   1  526.35   26.50
  -5  -1  -1  584.64   25.10
  -5   1  -1  526.65   22.50
  -5   1  -1  535.45   22.20
   5   1   1  580.84   26.60
   6  -1   1  421.16   27.20
   6   1   1  472.25   28.00
  -6   1  -1  487.95   21.60
  -6   1  -1  488.25   22.60
   7  -1   1  388.46   27.70
   7   1   1  387.26   27.60
  -7   1  -1  425.46   22.40
  -7   1  -1  385.86   21.10
   8  -1   1  273.17   26.90
  -8   1  -1  303.17   23.10
   8   1   1  288.57   27.70
   9  -1   1   27.50   18.40
   9   1   1    1.30   18.00
  -9   1  -1   23.10   14.00
 -10  -1  -1  202.08   21.10
  10  -1   1  204.18   26.50
 -10   1  -1  150.18   20.50
  10   1   1  215.48   27.10
  11  -1   1   83.99   24.30
  11   1   1   52.29   25.10
 -11   1  -1   71.89   19.70
 -12   1  -1    8.10   19.60
 -12   2   1  210.48   27.30
  11  -2  -1   25.00   22.60
  11   2  -1    7.60   21.80
 -11   2   1   21.30   18.30
  10  -2  -1   85.19   22.40
 -10   2   1   31.60   16.30
  10   2  -1   52.59   20.90
   9  -2  -1   34.90   19.00
  -9   2   1   22.80   14.70
   9   2  -1   19.00   19.30
   8  -2  -1  665.93   35.70
   8   2  -1  571.64   35.20
  -8   2   1  630.44   31.70
   7  -2  -1   53.99   15.10
   7   2  -1   16.30   15.40
  -7   2   1   44.30   12.20
   6  -2  -1  187.38   19.50
   6   2  -1  231.28   22.10
  -6   2   1  288.27   19.10
  -5   2   1   46.30   10.20
   5   2  -1    6.50   10.90
  -4  -2   1 2313.17   68.09
  -4   2   1 2287.27   66.89
  -4   2   1 2158.38   65.99
   4   2  -1 2288.67   68.59
  -4   2   1 2291.67   64.39
   3  -2  -1  421.66   18.00
  -3  -2   1  445.26   18.60
  -3   2   1  425.46   17.60
  -3   2   1  440.86   16.20
   3   2  -1  418.96   19.30
  -3   2   1  433.86   18.40
   2  -2  -1   18.00    6.60
   2  -2  -1   34.20    6.10
  -2  -2   1   34.60    6.70
   2  -2  -1   21.20    4.40
  -2  -2   1   33.10    6.10
  -2   2   1   26.40    6.30
   2   2  -1   35.50    7.10
  -2   2   1   21.40    5.30
  -2   2   1   25.00    6.30
   1  -2  -1 2151.28   67.69
  -1  -2   1 2485.15   67.59
  -1  -2   1 2596.24   67.79
   1  -2  -1 2533.45   68.19
  -1   2   1 2475.05   67.99
   1   2  -1 2473.05   67.69
  -1   2   1 2339.07   68.09
  -1   2   1 2567.74   67.59
   1  -2   1   11.90    4.20
   1  -2   1   10.60    2.80
   1  -2   1   13.00    3.90
  -1  -2  -1   11.70    3.80
  -1   2  -1   14.10    3.20
  -1   2  -1    9.50    3.80
  -1   2  -1   19.80    4.20
   1   2   1    7.20    3.50
   2  -2   1 1697.23   51.79
  -2  -2  -1 1731.53   50.39
  -2  -2  -1 1743.03   50.39
   2  -2   1 1647.64   49.50
   2   2   1 1724.83   50.59
  -2   2  -1 1708.33   49.70
  -2   2  -1 1730.93   49.99
  -2   2  -1 1737.53   48.40
  -3  -2  -1   29.50    6.40
   3  -2   1   23.30    7.00
   3  -2   1   18.30    6.40
  -3   2  -1   18.30    6.60
  -3   2  -1   22.70    6.20
   3   2   1   31.20    7.60
  -4  -2  -1  882.01   31.30
   4  -2   1  840.12   28.50
   4  -2   1  861.01   31.30
   4   2   1  834.02   31.20
  -4   2  -1  824.02   29.40
  -4   2  -1  838.32   28.80
  -5  -2  -1   15.00    8.60
   5  -2   1   -9.90    9.90
   5  -2   1   24.20    8.00
  -5   2  -1   13.40    8.30
  -5   2  -1   22.50    7.90
   5   2   1   10.80    9.90
   6  -2   1  -34.60   11.00
  -6  -2  -1   10.90    9.60
   6   2   1   -3.00   12.00
  -6   2  -1   14.00    8.60
   7  -2   1   -7.00   13.50
   7   2   1   33.30   14.70
  -7   2  -1   21.60   10.40
   8  -2   1  753.12   38.30
  -8   2  -1  760.12   34.70
   8   2   1  767.32   39.00
   9  -2   1   21.10   18.00
  -9   2  -1   24.60   15.20
   9   2   1   10.80   18.60
  10  -2   1   16.70   19.10
  10   2   1   35.80   19.90
 -10   2  -1   23.50   16.30
  11  -2   1   15.90   22.00
 -11   2  -1   13.30   18.00
  11   2   1    0.20   22.00
 -12   2  -1  142.69   25.20
 -12   3   1   14.10   20.60
  11  -3  -1   64.79   23.70
 -11   3   1   67.19   20.60
  11   3  -1   60.29   24.40
  10  -3  -1  540.95   38.60
 -10   3   1  539.35   35.20
  10   3  -1  555.04   39.50
   9  -3  -1  196.38   24.60
   9   3  -1  186.18   24.20
  -9   3   1  204.38   21.00
   8  -3  -1  114.19   19.40
  -8   3   1  107.29   17.00
   8   3  -1  106.39   19.50
   7  -3  -1  399.96   28.10
   7   3  -1  425.76   28.70
  -7   3   1  416.36   21.00
  -7   3   1  481.05   25.80
   6  -3  -1  424.36   26.80
  -6   3   1  518.35   25.60
  -6   3   1  494.95   21.50
   6   3  -1  498.35   28.30
   5  -3  -1  247.88   18.10
  -5  -3   1  261.37   17.80
   5   3  -1  215.88   20.30
  -5   3   1  279.37   15.60
  -5   3   1  297.57   19.00
   4  -3  -1  573.54   23.20
  -4  -3   1  556.44   24.10
   4   3  -1  571.24   25.10
  -4   3   1  597.94   21.40
  -4   3   1  556.74   24.10
   3  -3  -1  549.65   18.60
   3  -3  -1  529.65   21.90
  -3  -3   1  549.15   22.30
  -3  -3   1  565.44   21.90
   3   3  -1  555.84   22.60
  -3   3   1  588.94   20.50
  -3   3   1  537.95   22.20
  -2  -3   1   81.69    8.00
   2  -3  -1   65.79    6.20
  -2  -3   1   98.69    9.80
   2  -3  -1   79.49    8.90
  -2   3   1   69.39    6.90
  -2   3   1   79.39    8.50
  -2   3   1   71.79    8.10
   2   3  -1   68.19    7.20
   2   3  -1   87.39    8.40
  -1  -3   1   47.90    5.80
   1  -3  -1   41.50    6.50
   1  -3  -1   43.60    6.10
  -1  -3   1   47.30    4.90
   1  -3  -1   31.00    4.40
  -1   3   1   48.30    6.60
   1   3  -1   44.00    5.30
  -1   3   1   41.10    6.20
  -1   3   1   49.20    5.40
   0  -3   1 1860.21   52.19
   0  -3  -1 1917.81   51.79
   0  -3  -1 1757.72   51.49
   0  -3   1 1912.11   51.19
   0  -3   1 1767.62   51.89
   0   3  -1 1837.22   51.99
   0   3  -1 1879.31   52.19
   0   3   1 1802.92   51.39
   0   3   1 1892.51   51.69
   1  -3   1  278.37   12.00
  -1  -3  -1  320.67   13.60
   1  -3   1  320.67   13.60
   1  -3   1  314.47   13.70
  -1   3  -1  346.57   13.00
  -1   3  -1  299.47   13.50
   1   3   1  321.57   13.80
  -1   3  -1  330.67   14.10
   2  -3   1 1577.04   44.80
   2  -3   1 1513.35   46.20
  -2  -3  -1 1559.74   46.80
  -2  -3  -1 1539.75   46.80
  -2   3  -1 1535.55   46.70
  -2   3  -1 1546.75   46.30
  -2   3  -1 1641.34   45.60
   2   3   1 1586.94   46.90
  -3  -3  -1  119.59   11.00
   3  -3   1  108.99    9.80
  -3  -3  -1  120.79   10.30
   3   3   1  110.29   10.80
  -3   3  -1  105.99    9.80
  -3   3  -1  105.99   10.00
  -3   3  -1  125.29    9.90
  -4  -3  -1   11.00    6.70
   4  -3   1   -7.90    6.90
   4   3   1    6.50    8.30
  -4   3  -1    8.30    7.40
  -4   3  -1    5.70    4.80
   5  -3   1   68.59   10.10
   5  -3   1   55.69   11.70
  -5  -3  -1   59.29   11.20
  -5   3  -1   69.89   10.60
   5   3   1   71.89   11.90
  -5   3  -1   47.20    6.50
   6  -3   1 1491.05   46.60
   6  -3   1 1330.07   50.49
   6   3   1 1525.15   51.59
  -6   3  -1 1461.35   48.60
  -6   3  -1 1407.46   44.50
   7  -3   1  549.05   31.50
   7   3   1  664.53   32.70
  -7   3  -1  628.84   29.00
  -7   3  -1  537.05   25.80
   8  -3   1   22.90   16.30
   8   3   1   22.60   15.40
  -8   3  -1   37.30   14.00
   9  -3   1  108.69   21.20
   9   3   1  142.59   22.60
  -9   3  -1  143.19   19.10
  10  -3   1   59.89   21.10
 -10   3  -1  128.89   20.40
  10   3   1  104.89   23.60
  11  -3   1    8.00   22.30
  11   3   1   24.50   27.90
 -11   3  -1   -9.60   18.30
 -12   3  -1   18.70   21.00
 -12   4   1   17.80   21.70
  11  -4  -1  145.09   27.00
 -11   4   1  116.29   23.50
  10  -4  -1   64.39   21.30
  10   4  -1   27.70   20.80
 -10   4   1    2.40   17.30
   9  -4  -1 1062.79   49.50
  -9   4   1 1113.39   47.10
   9   4  -1 1103.19   50.59
   8  -4  -1   20.60   15.90
  -8   4   1   32.40   14.20
   8   4  -1   11.10   16.30
   7  -4  -1  884.51   39.30
  -7   4   1  920.41   33.90
  -7   4   1  906.81   37.40
   7   4  -1  857.51   39.70
   6  -4  -1   19.60   10.60
  -6  -4   1    7.50    8.90
  -6   4   1    8.90   10.10
  -6   4   1    9.10    7.30
   6   4  -1   -0.40   11.30
  -5  -4   1  729.53   30.30
   5  -4  -1  720.43   29.30
  -5  -4   1  717.63   29.70
  -5   4   1  750.02   27.70
   5   4  -1  761.72   31.30
  -5   4   1  725.23   30.20
   4  -4  -1   46.90   10.90
  -4  -4   1   62.99   10.10
  -4  -4   1   51.89    9.20
   4   4  -1   48.60   10.30
  -4   4   1   23.50   10.40
  -4   4   1   36.40    7.90
   3  -4  -1  140.19   10.40
   3  -4  -1  159.48   13.70
  -3  -4   1  158.58   12.60
  -3  -4   1  143.39   12.60
   3   4  -1  141.49   13.70
  -3   4   1  145.69   14.10
  -3   4   1  158.78   12.30
   2  -4  -1  752.22   26.40
   2  -4  -1  799.72   25.40
  -2  -4   1  743.83   26.00
  -2  -4   1  752.52   25.90
  -2   4   1  785.92   27.00
   2   4  -1  757.32   26.10
   2   4  -1  713.63   26.00
  -2   4   1  778.42   25.70
  -1  -4   1 2044.30   58.89
  -1  -4   1 2054.59   58.19
   1  -4  -1 2039.70   59.49
  -1  -4   1 2035.50   58.09
   1  -4  -1 2000.10   59.49
   1  -4  -1 2176.68   58.79
   1   4  -1 2039.60   59.19
  -1   4   1 2152.98   58.59
  -1   4   1 2095.39   59.89
   0  -4  -1  267.87   12.30
   0  -4   1  264.47   12.80
   0  -4   1  281.47   11.60
   0  -4   1  264.87   12.80
   0  -4  -1  253.87   12.30
   0   4  -1  266.87   12.60
   0   4  -1  286.17   13.30
   0   4   1  292.67   12.50
   0   4   1  233.48   11.80
   1  -4   1 2209.78   63.79
   1  -4   1 2170.08   63.79
  -1  -4  -1 2238.38   63.89
   1   4   1 2225.88   63.89
  -1   4  -1 2282.97   62.79
  -1   4  -1 2223.58   64.09
  -2  -4  -1    8.90    6.10
   2  -4   1    5.70    6.60
   2  -4   1   -4.10    4.40
  -2  -4  -1   -2.90    5.60
  -2   4  -1   14.40    7.00
   2   4   1    0.00    6.00
  -2   4  -1    0.70    4.90
  -3  -4  -1 1049.49   34.20
  -3  -4  -1 1006.20   33.90
   3  -4   1  978.70   30.60
   3  -4   1  980.90   33.30
  -3   4  -1 1038.90   32.40
   3   4   1  971.10   34.20
  -3   4  -1  980.80   34.00
  -4  -4  -1   90.59   10.90
   4  -4   1   69.09   10.40
  -4  -4  -1   81.89   10.10
  -4   4  -1   60.89    7.90
   4   4   1   82.69   11.70
  -4   4  -1   64.29   10.60
   5  -4   1 1289.37   42.20
  -5  -4  -1 1263.27   44.40
  -5  -4  -1 1253.77   44.20
  -5   4  -1 1262.67   43.40
   5   4   1 1246.58   44.80
  -5   4  -1 1289.97   40.70
   6  -4   1   75.79   14.30
   6  -4   1   66.99   11.20
  -6  -4  -1   59.09   11.10
   6   4   1   70.09   13.70
  -6   4  -1   77.09   12.80
  -6   4  -1   53.09    8.30
   7  -4   1  449.86   28.90
   7  -4   1  454.25   23.90
   7   4   1  480.55   29.80
  -7   4  -1  462.15   22.50
  -7   4  -1  496.15   27.00
   8  -4   1   40.70   17.00
   8   4   1   29.80   16.60
  -8   4  -1   14.30   13.40
   9  -4   1  625.64   38.70
  -9   4  -1  620.34   35.10
   9   4   1  686.03   40.10
  10  -4   1    0.30   19.50
 -10   4  -1   13.10   17.40
  10   4   1    3.80   19.50
  11  -4   1  238.48   30.20
 -11   4  -1  203.48   26.60
 -12   4  -1   -7.40   21.40
 -12   5   1   24.40   21.80
  11  -5  -1  156.68   27.70
 -11   5   1  161.78   25.60
  10  -5  -1  177.68   26.10
 -10   5   1  153.58   24.00
  10   5  -1  143.69   25.60
   9  -5  -1   19.90   18.00
   9   5  -1   49.30   19.20
  -9   5   1   72.59   18.20
   8  -5  -1   -0.50   15.90
   8   5  -1   -5.40   15.20
  -8   5   1  -15.40    9.60
  -8   5   1    4.70   14.20
  -7  -5   1  571.74   30.20
  -7   5   1  542.15   26.70
  -7   5   1  591.34   30.60
   7   5  -1  560.84   32.10
   6  -5  -1  613.24   29.00
  -6  -5   1  611.64   29.20
   6   5  -1  639.04   31.00
  -6   5   1  648.54   27.30
  -6   5   1  620.04   30.10
  -5  -5   1  783.42   31.90
   5  -5  -1  771.92   31.20
  -5  -5   1  791.72   31.30
  -5   5   1  754.12   29.50
   5   5  -1  743.03   32.10
  -5   5   1  748.93   31.70
  -4  -5   1   12.00    7.70
  -4  -5   1   18.80    8.20
   4  -5  -1    5.90    9.10
   4  -5  -1    4.00    5.20
  -4   5   1    7.90    7.00
   4   5  -1    1.90    9.20
  -4   5   1    7.40    9.20
  -3  -5   1 1130.09   37.60
   3  -5  -1 1139.69   36.10
  -3  -5   1 1212.18   38.30
   3  -5  -1 1136.29   38.50
  -3   5   1 1189.08   37.20
   3   5  -1 1153.28   37.80
  -3   5   1 1132.79   38.80
   3   5  -1 1062.69   37.70
  -2  -5   1  567.14   21.70
   2  -5  -1  530.55   22.40
   2  -5  -1  574.34   21.10
  -2  -5   1  562.94   21.60
  -2   5   1  570.74   21.20
  -2   5   1  582.44   23.00
   2   5  -1  545.75   21.50
  -1  -5   1  336.47   14.30
   1  -5  -1  316.97   16.30
   1  -5  -1  334.17   15.90
  -1  -5   1  360.76   14.30
   1  -5  -1  343.27   14.90
  -1   5   1  354.56   16.50
   1   5  -1  349.07   15.60
  -1   5   1  344.87   14.60
   0  -5   1 1842.02   55.99
   0  -5   1 2035.00   54.89
   0  -5  -1 1919.01   55.69
   0  -5  -1 1889.61   55.69
   0  -5   1 1917.41   56.19
   0   5  -1 1983.70   56.19
   0   5   1 1985.90   55.79
   1  -5   1  325.37   15.90
   1  -5   1  289.57   13.30
  -1   5  -1  328.17   16.30
  -1   5  -1  342.87   14.20
   1   5   1  325.27   15.40
   2  -5   1 2225.38   63.49
   2  -5   1 2133.79   64.69
  -2  -5  -1 2176.48   65.19
  -2  -5  -1 2160.88   64.89
   2   5   1 2239.98   65.39
  -2   5  -1 2295.87   63.89
  -2   5  -1 2214.38   65.39
  -3  -5  -1 1141.19   38.10
   3  -5   1 1110.89   37.80
   3  -5   1 1091.09   35.00
  -3  -5  -1 1140.49   38.00
  -3   5  -1 1119.79   38.30
  -3   5  -1 1172.48   36.50
   3   5   1 1128.29   38.00
  -4  -5  -1   17.00    7.80
  -4  -5  -1   13.30    7.80
   4  -5   1   11.40    8.50
  -4   5  -1   15.80    6.80
  -4   5  -1    9.90    8.80
   4   5   1   22.30    9.70
  -5  -5  -1 1045.20   38.70
   5  -5   1 1052.49   37.60
  -5  -5  -1 1061.09   39.40
  -5   5  -1 1103.39   36.50
  -5   5  -1 1044.70   38.80
   5   5   1 1025.70   39.70
   6  -5   1  110.49   13.80
   6  -5   1  123.19   15.20
  -6  -5  -1   95.19   13.30
  -6   5  -1   94.99   10.60
  -6   5  -1  128.69   15.00
   6   5   1  130.59   16.60
   7  -5   1  237.88   23.90
  -7  -5  -1  263.17   23.20
   7  -5   1  258.57   20.30
  -7   5  -1  268.87   19.60
  -7   5  -1  268.97   23.80
   7   5   1  304.07   25.50
   8  -5   1    1.40   15.80
  -8   5  -1   13.00   14.30
   8   5   1   25.70   16.10
   9  -5   1   77.09   20.10
   9   5   1   41.40   19.40
  -9   5  -1   87.99   18.30
  10  -5   1  216.08   26.70
  10   5   1  193.28   27.80
 -10   5  -1  178.78   23.80
  11  -5   1  117.99   25.60
 -11   5  -1   86.99   22.50
 -12   5  -1    7.80   21.80
 -12   6   1  232.48   30.40
  11  -6  -1  -15.20   22.10
 -11   6   1  -10.70   19.60
  10  -6  -1   67.89   21.90
 -10   6   1   43.00   19.60
  10   6  -1   58.39   22.10
   9  -6  -1  -35.40   16.60
  -9   6   1  -13.30   15.20
   9   6  -1    4.50   18.70
   8  -6  -1  369.16   29.20
   8   6  -1  407.46   32.40
  -8   6   1  399.26   29.70
  -8   6   1  380.86   25.70
  -7  -6   1   76.89   14.40
   7  -6  -1  100.69   16.20
  -7   6   1   87.09   12.60
  -7   6   1   83.59   15.80
   7   6  -1   74.19   17.10
  -6  -6   1  251.97   20.90
   6  -6  -1  281.07   20.80
  -6   6   1  249.68   19.30
   6   6  -1  236.88   23.10
  -6   6   1  236.88   22.10
  -5  -6   1  363.36   21.50
   5  -6  -1  322.87   22.60
  -5  -6   1  317.97   22.00
  -5   6   1  312.77   22.40
   5   6  -1  307.37   22.50
  -5   6   1  337.67   20.70
   4  -6  -1 1240.78   40.20
   4  -6  -1 1241.28   43.80
  -4  -6   1 1222.78   43.30
  -4  -6   1 1348.57   43.80
   4   6  -1 1289.17   44.20
  -4   6   1 1302.57   42.70
  -4   6   1 1340.77   45.00
   3  -6  -1   39.60    9.90
  -3  -6   1   48.10    9.10
   3  -6  -1   39.80    7.40
  -3  -6   1   46.00    8.80
   3   6  -1   48.00    8.90
  -3   6   1   44.40    8.30
  -3   6   1   56.09   11.00
   2  -6  -1    7.10    7.80
   2  -6  -1    1.60    5.40
  -2  -6   1    9.90    6.80
  -2   6   1    7.40    7.70
   2   6  -1    8.70    6.70
  -2   6   1   14.10    6.20
   1  -6  -1  292.67   15.80
  -1  -6   1  317.57   14.30
   1  -6  -1  318.77   14.60
  -1  -6   1  275.67   13.80
  -1   6   1  316.27   16.40
  -1   6   1  306.07   13.70
   1   6  -1  282.27   13.50
   0  -6   1 1428.86   43.90
   0  -6  -1 1448.56   43.50
   0  -6   1 1487.85   42.30
   0  -6  -1 1371.06   43.30
   0  -6   1 1368.76   43.60
   0   6   1 1488.65   43.50
   0   6  -1 1493.35   43.90
  -1  -6  -1   61.79    6.50
   1  -6   1   54.89    6.90
   1  -6   1   49.90    8.30
  -1  -6  -1   50.19    6.80
  -1   6  -1   61.69    6.70
   1   6   1   56.39    8.00
  -1   6  -1   66.79    9.00
  -2  -6  -1   -5.10    6.50
   2  -6   1    8.20    5.60
   2  -6   1   -2.00    7.30
  -2  -6  -1   -6.30    6.00
  -2   6  -1    8.90    7.70
   2   6   1   -2.10    6.40
  -2   6  -1    4.90    5.80
  -3  -6  -1  161.48   14.50
   3  -6   1  148.69   13.40
   3  -6   1  155.68   12.80
  -3  -6  -1  156.98   14.90
   3   6   1  132.99   12.50
  -3   6  -1  163.28   16.10
  -3   6  -1  147.49   14.10
   4  -6   1 2481.35   72.79
   4  -6   1 2514.35   76.29
  -4  -6  -1 2560.04   77.29
  -4  -6  -1 2536.55   76.89
  -4   6  -1 2638.64   75.19
  -4   6  -1 2480.95   76.89
   5  -6   1   60.49   12.20
  -5  -6  -1   37.20   10.50
  -5  -6  -1   42.80   10.20
  -5   6  -1   55.99    9.30
   5   6   1   52.49   13.50
  -5   6  -1   50.79   11.80
  -6  -6  -1  -12.70    9.20
   6  -6   1   -4.70   10.60
   6   6   1    9.90   12.90
  -6   6  -1   -6.10   10.30
  -6   6  -1    8.30    7.80
   7  -6   1  -21.80   11.00
  -7  -6  -1   -6.60   11.20
   7  -6   1  -26.20   12.50
  -7   6  -1   -5.50   12.70
   7   6   1    4.70   14.10
  -7   6  -1    0.10    8.70
   8  -6   1  440.66   27.50
   8  -6   1  464.85   31.20
   8   6   1  458.05   33.40
  -8   6  -1  446.86   26.90
  -8   6  -1  457.65   31.20
   9  -6   1   50.29   19.10
   9   6   1   43.00   20.30
  -9   6  -1   -6.50   15.30
  10  -6   1   17.60   19.70
  10   6   1   52.09   22.80
 -10   6  -1   17.60   17.90
  11  -6   1   10.60   21.30
 -11   6  -1   -8.00   19.20
 -12   6  -1  194.48   29.40
 -12   7   1   23.40   23.30
  11  -7  -1  202.58   33.90
 -11   7   1  154.28   25.60
  10  -7  -1  180.78   26.00
  10   7  -1  170.28   27.50
 -10   7   1  109.79   22.80
   9  -7  -1   45.90   18.70
  -9   7   1   15.30   16.40
   9   7  -1   26.40   19.90
   8  -7  -1   -7.80   13.50
   8   7  -1   -8.80   16.60
  -8   7   1   -7.50   11.70
  -8   7   1   -1.20   14.80
   7  -7  -1  257.37   24.50
  -7  -7   1  245.28   23.00
  -7   7   1  204.38   21.30
   7   7  -1  272.47   27.00
  -7   7   1  248.28   22.90
   6  -7  -1  909.11   37.60
  -6  -7   1  877.01   36.80
  -6   7   1  895.81   35.50
   6   7  -1  870.11   38.40
  -6   7   1  869.11   38.40
   5  -7  -1   76.29    9.00
  -5  -7   1  105.49   13.30
   5  -7  -1   74.39   14.20
  -5  -7   1  110.09   13.40
  -5   7   1   88.99   14.50
   5   7  -1   79.89   14.00
  -5   7   1   82.89   11.20
  -4  -7   1  232.88   17.00
   4  -7  -1  190.78   14.60
   4  -7  -1  195.88   18.50
  -4  -7   1  172.48   16.60
  -4   7   1  181.28   16.60
  -4   7   1  236.78   19.70
  -3  -7   1   76.39   10.50
   3  -7  -1   50.79    8.20
  -3  -7   1   58.29   10.00
   3  -7  -1   44.20   11.20
  -3   7   1   54.89    9.00
   3   7  -1   58.39    9.80
  -3   7   1   61.99   11.60
  -2  -7   1 1191.78   39.40
   2  -7  -1 1192.48   40.50
  -2   7   1 1221.08   40.90
  -2   7   1 1241.08   38.60
   2   7  -1 1204.68   39.90
  -1  -7   1  244.68   13.70
   1  -7  -1  241.28   14.40
  -1  -7   1  247.68   13.70
   1  -7  -1  223.48   15.70
   1   7  -1  243.28   13.20
  -1   7   1  234.58   16.00
   0  -7  -1   81.49    8.50
   0  -7   1   50.69    8.60
   0  -7   1   50.49    6.30
   0  -7   1   53.59    8.10
   0   7  -1   44.90    8.00
   0   7   1   89.59    8.70
   1  -7   1 1639.64   47.20
  -1  -7  -1 1477.05   45.90
  -1  -7  -1 1466.45   46.00
   1  -7   1 1517.45   48.20
  -1   7  -1 1616.34   48.80
  -1   7  -1 1585.04   45.90
   1   7   1 1553.14   48.70
   2  -7   1 1096.09   37.40
   2  -7   1 1125.59   36.10
  -2   7  -1 1111.99   38.10
   2   7   1 1061.09   37.50
  -2   7  -1 1088.29   35.70
  -3  -7  -1  196.08   16.30
   3  -7   1  187.58   14.40
   3  -7   1  192.58   17.20
  -3  -7  -1  187.18   15.80
   3   7   1  194.98   16.80
  -3   7  -1  210.98   15.40
  -3   7  -1  209.98   17.80
  -4  -7  -1   96.39   12.30
   4  -7   1   78.29    8.40
  -4  -7  -1   63.59   10.90
   4  -7   1  108.09   13.30
  -4   7  -1   95.19   13.40
  -4   7  -1   99.39   11.00
   5  -7   1  237.68   20.80
  -5  -7  -1  272.17   19.90
  -5   7  -1  254.67   21.90
  -5   7  -1  231.48   18.50
  -6  -7  -1  318.27   23.40
   6  -7   1  362.36   24.10
  -6   7  -1  386.56   25.50
  -6   7  -1  339.17   22.20
  -7  -7  -1  229.48   30.80
   7  -7   1  289.87   24.40
   7  -7   1  330.27   24.90
  -7   7  -1  260.07   25.80
   7   7   1  300.17   27.80
  -7   7  -1  289.97   23.10
   8  -7   1   17.20   13.60
   8  -7   1   -6.30   15.30
  -8   7  -1    9.40   11.50
   8   7   1   16.70   17.30
  -8   7  -1    6.80   15.50
   9  -7   1   58.99   19.20
  -9   7  -1   72.09   19.50
   9   7   1   62.99   21.60
  10  -7   1  401.66   36.10
 -10   7  -1  402.46   34.60
  10   7   1  404.26   39.00
  11  -7   1   39.60   22.90
 -11   7  -1  -20.20   18.70
 -12   7  -1   25.60   23.80
 -12   8   1   24.90   23.00
 -11   8   1   42.20   22.30
  10  -8  -1   -6.60   19.50
 -10   8   1  -26.30   17.50
  10   8  -1    8.90   21.50
   9  -8  -1  107.09   21.10
   9   8  -1  130.79   24.50
  -9   8   1   99.99   20.80
   8  -8  -1   10.00   16.00
  -8   8   1   22.80   16.00
   8   8  -1   -3.00   17.50
   7  -8  -1  201.98   20.70
  -7  -8   1  165.48   18.30
  -7   8   1  188.98   21.70
   7   8  -1  243.48   23.20
  -7   8   1  147.59   16.70
  -6  -8   1    4.90   11.40
   6  -8  -1   -6.00   12.90
  -6   8   1   11.40   13.10
  -6   8   1   -4.50    9.50
   6   8  -1   14.40   13.30
  -5  -8   1 1482.25   52.49
   5  -8  -1 1528.95   48.60
   5  -8  -1 1547.35   52.89
  -5   8   1 1606.04   54.69
  -5   8   1 1540.65   51.39
   4  -8  -1   88.59   14.70
  -4  -8   1  111.19   13.40
   4  -8  -1   97.69   10.70
  -4  -8   1  108.29   12.80
   4   8  -1   97.09   12.80
  -4   8   1  106.89   12.10
  -4   8   1  109.89   15.00
   3  -8  -1  166.58   15.00
   3  -8  -1  166.78   15.60
  -3  -8   1  174.18   15.60
  -3   8   1  157.58   15.70
   3   8  -1  199.68   16.70
  -3   8   1  164.48   16.00
  -2  -8   1    8.20    7.50
  -2  -8   1   -0.50    6.10
   2  -8  -1    3.80    9.00
  -2  -8   1   -9.00    5.60
   2  -8  -1   -3.50    2.50
  -2   8   1  -12.10    8.10
  -2   8   1   -0.60    6.60
   2   8  -1   -0.80    7.50
  -1  -8   1  536.95   21.50
   1  -8  -1  555.74   22.10
   1  -8  -1  500.05   23.10
  -1  -8   1  523.25   21.50
   1   8  -1  537.45   20.80
  -1   8   1  554.94   23.90
   0  -8  -1   -3.60    7.90
   0  -8   1    1.30    6.20
   0  -8  -1    6.80    8.30
   0  -8   1    4.90    8.10
   0  -8  -1   10.80    6.30
   0   8   1    9.90    8.20
   0   8  -1   10.50    8.50
   1  -8   1 1261.27   39.50
  -1  -8  -1 1215.98   38.60
  -1  -8  -1 1203.48   38.50
   1  -8   1 1190.78   40.80
  -1   8  -1 1263.27   37.70
  -1   8  -1 1227.38   41.30
   1   8   1 1242.38   41.30
   2  -8   1  219.38   15.40
   2  -8   1  210.78   17.30
   2   8   1  249.88   17.10
  -2   8  -1  224.38   15.40
  -2   8  -1  227.68   17.80
  -3  -8  -1 1167.18   41.20
   3  -8   1 1185.68   39.40
  -3  -8  -1 1203.38   41.50
   3  -8   1 1184.68   41.70
  -3   8  -1 1181.08   39.70
   3   8   1 1170.28   41.70
  -3   8  -1 1190.18   42.50
   4  -8   1    6.20   10.90
  -4  -8  -1   26.50   10.00
   4  -8   1    9.00    7.30
  -4  -8  -1   26.80   10.60
   4   8   1   34.10   10.30
  -4   8  -1   22.80   11.80
  -4   8  -1    1.40    8.50
   5  -8   1  335.77   23.00
   5  -8   1  306.87   17.30
  -5  -8  -1  321.17   22.70
  -5   8  -1  338.27   24.40
  -5   8  -1  342.97   21.50
  -6  -8  -1   71.89   13.80
   6  -8   1   83.39   15.60
  -6   8  -1   78.09   16.30
  -6   8  -1   65.09   12.30
   7  -8   1  420.96   29.00
  -7   8  -1  438.76   27.70
  -7   8  -1  383.16   29.60
   8  -8   1    3.00   14.50
   8  -8   1    1.40   15.60
  -8   8  -1    6.60   15.60
   9  -8   1  121.89   21.70
  -9   8  -1  105.49   21.50
  10  -8   1   -2.00   19.90
 -10   8  -1   21.80   19.60
  11  -8   1   69.19   24.10
 -11   8  -1   77.39   24.00
 -12   8  -1   35.20   23.90
 -11   9   1  173.88   28.20
  10  -9  -1  165.38   26.30
  10   9  -1  187.78   29.10
 -10   9   1  168.58   25.80
   9  -9  -1   17.90   18.00
   9   9  -1   26.60   20.50
  -9   9   1    2.70   17.80
   8  -9  -1  -12.00   15.80
  -8   9   1   -0.90   16.70
   7  -9  -1  135.59   19.90
  -7   9   1  116.09   15.70
  -7   9   1  147.99   21.20
  -6  -9   1  472.95   27.70
   6  -9  -1  445.76   22.00
   6  -9  -1  481.85   30.50
  -6   9   1  467.05   30.40
  -6   9   1  449.76   28.00
  -5  -9   1   55.69   12.30
   5  -9  -1   49.80    9.70
   5  -9  -1   47.90   13.50
  -5   9   1   49.30   10.90
  -5   9   1   42.40   14.30
   4  -9  -1   -4.30    7.20
   4  -9  -1  -12.90   10.60
  -4  -9   1    2.00    8.90
  -4  -9   1   16.50    9.90
   4   9  -1   26.90   10.00
  -4   9   1   12.00    8.50
  -4   9   1    7.20   11.60
  -3  -9   1  338.97   19.90
   3  -9  -1  294.97   21.60
   3  -9  -1  339.67   19.10
  -3   9   1  313.17   22.20
   3   9  -1  338.67   20.50
  -3   9   1  292.87   19.20
  -2  -9   1  724.23   28.30
  -2  -9   1  667.03   25.90
   2  -9  -1  738.93   30.10
  -2  -9   1  662.53   25.90
  -2   9   1  709.33   30.20
   2   9  -1  764.62   29.30
  -2   9   1  725.23   26.70
  -1  -9   1   17.40    7.80
   1  -9  -1  -24.90    8.60
   1  -9  -1   -2.30    6.80
  -1  -9   1   15.50    7.50
  -1   9   1    6.00    8.90
   1   9  -1   15.10    7.30
   0  -9   1   51.09    9.60
   0  -9  -1   64.49    9.50
   0  -9  -1   45.30    7.00
   0  -9   1   43.50    7.40
   0   9  -1   43.10    9.30
   0   9   1   43.40    8.80
  -1  -9  -1 1037.30   35.60
  -1  -9  -1  989.90   35.50
   1  -9   1 1126.59   36.50
   1  -9   1 1096.29   38.20
  -1   9  -1 1143.99   38.80
   1   9   1 1129.29   38.70
   2  -9   1 1065.89   37.90
   2  -9   1 1091.89   40.10
  -2   9  -1 1175.88   41.30
   2   9   1 1213.78   40.90
  -2   9  -1 1144.19   37.60
   3  -9   1  878.81   32.40
   3  -9   1  836.12   34.60
  -3  -9  -1  882.11   34.60
  -3   9  -1  854.81   32.50
   3   9   1  873.61   34.70
  -3   9  -1  911.61   35.60
  -4  -9  -1   34.50   10.50
   4  -9   1   30.60   11.90
   4  -9   1   31.20    8.70
  -4  -9  -1   25.70   10.10
  -4   9  -1   33.10    9.20
  -4   9  -1   36.90   12.60
   4   9   1   28.60   11.10
   5  -9   1   94.49   10.70
  -5  -9  -1  110.59   14.30
   5  -9   1  105.79   15.70
  -5   9  -1   87.39   12.20
  -5   9  -1  122.59   17.00
  -6  -9  -1  254.07   23.20
   6  -9   1  248.98   24.60
  -6   9  -1  203.88   21.90
  -6   9  -1  226.58   21.80
   7  -9   1   84.39   18.30
  -7   9  -1   59.09   14.10
  -7   9  -1   80.59   18.20
   8  -9   1    7.20   16.20
   8  -9   1   34.40   16.10
  -8   9  -1    5.00   16.50
   9  -9   1   51.19   20.80
  -9   9  -1   41.00   19.80
  10  -9   1  101.89   24.50
 -10   9  -1   84.39   22.50
 -11   9  -1   77.49   23.50
 -11  10   1   13.70   22.30
  10 -10  -1   39.30   23.10
 -10  10   1   54.59   22.10
  -9  10   1  -21.70   17.90
   8 -10  -1  329.17   30.70
  -8  10   1  247.68   27.30
   7 -10  -1   -8.40   16.50
  -7  10   1  -18.30   15.40
  -6 -10   1   20.10   12.70
   6 -10  -1   14.00    9.00
   6 -10  -1   22.70   15.20
  -6  10   1   16.00   14.50
  -6  10   1   11.80   11.40
   5 -10  -1   18.50    9.40
  -5 -10   1   18.10   11.30
   5 -10  -1   20.30   14.40
  -5  10   1   24.00   14.40
  -5  10   1   17.10   11.00
   4 -10  -1 1698.73   55.79
  -4 -10   1 1733.33   57.99
   4 -10  -1 1736.03   58.89
  -4  10   1 1648.04   55.89
   4  10  -1 1785.82   58.79
  -4  10   1 1775.02   59.89
   3 -10  -1    7.40   11.10
   3 -10  -1    6.00    8.30
  -3 -10   1   10.50    8.80
  -3  10   1   26.40   12.30
   3  10  -1   16.70    9.50
  -3  10   1   13.60    8.80
  -2 -10   1   77.99    9.90
  -2 -10   1   78.19    9.80
   2 -10  -1   77.09   12.50
   2 -10  -1   64.49    9.00
  -2 -10   1   83.79   11.20
   2  10  -1   46.80   10.90
  -2  10   1   73.89    9.00
  -2  10   1   58.39   12.10
   1 -10  -1    4.50    7.10
  -1 -10   1    9.60    8.40
   1 -10  -1   -9.00    9.40
  -1  10   1    5.60    9.50
   1  10  -1   15.10    7.30
   0 -10   1 1351.16   44.30
   0 -10  -1 1359.06   41.70
   0 -10  -1 1255.87   43.50
   0 -10   1 1361.26   42.10
   0  10  -1 1314.57   43.70
   0  10   1 1277.77   43.10
  -1 -10  -1   16.30    9.00
   1 -10   1   27.00    7.70
  -1 -10  -1   15.20    8.30
   1 -10   1   32.70   10.40
   1  10   1   35.20    9.70
  -1  10  -1   28.10    9.70
   2 -10   1    5.00    6.40
   2 -10   1   18.60    9.90
  -2  10  -1   28.20   10.50
  -2  10  -1   15.10    7.50
   2  10   1   -1.00    8.80
   3 -10   1   -3.50   10.60
  -3 -10  -1   -2.40    8.80
   3 -10   1   -5.80    7.70
  -3  10  -1    2.40   11.30
   3  10   1   10.20    9.50
  -3  10  -1   14.90    8.70
   4 -10   1  862.31   33.30
  -4 -10  -1  807.22   35.10
   4 -10   1  880.41   37.00
  -4  10  -1  849.32   34.20
  -4  10  -1  884.01   37.60
   4  10   1  901.81   36.50
   5 -10   1   80.19   15.40
   5 -10   1   84.09   10.90
  -5 -10  -1   71.59   13.80
  -5  10  -1   68.89   16.10
  -5  10  -1   82.59   12.60
   6 -10   1  -34.70   13.40
   6 -10   1   -9.40    7.90
  -6  10  -1  -26.30   13.30
  -6  10  -1   -5.90   10.40
   7 -10   1    5.00   15.90
  -7  10  -1   -0.30   16.90
   8 -10   1  650.53   37.70
  -8  10  -1  601.64   38.30
   9 -10   1   32.00   19.40
  -9  10  -1   16.50   19.40
  10 -10   1   10.40   19.30
 -10  10  -1    9.70   19.70
 -11  10  -1  -39.30   19.60
 -11  11   1   26.70   23.00
  10 -11  -1  194.58   26.90
 -10  11   1  192.78   29.10
  -9  11   1   -2.50   18.60
   8 -11  -1   -7.10   17.80
  -8  11   1   17.60   18.20
   7 -11  -1  187.08   24.20
  -7  11   1  172.58   23.40
   6 -11  -1  533.25   26.40
   6 -11  -1  532.35   33.20
  -6  11   1  529.55   34.50
  -6  11   1  488.95   30.10
   5 -11  -1   55.89   17.40
   5 -11  -1   45.20   11.20
  -5  11   1   84.89   17.30
   5  11  -1   60.29   14.50
  -5  11   1   46.00   12.70
   4 -11  -1   -6.10    8.70
   4 -11  -1    2.50   11.80
  -4  11   1   -2.10    8.80
   4  11  -1  -22.80   10.00
  -4  11   1    5.00   12.90
  -3 -11   1  500.35   25.50
   3 -11  -1  516.55   27.60
   3 -11  -1  499.65   24.70
  -3  11   1  491.45   24.40
   3  11  -1  504.05   27.00
  -3  11   1  513.95   28.50
   2 -11  -1  661.23   30.80
  -2 -11   1  691.53   28.40
  -2 -11   1  609.34   26.60
   2 -11  -1  624.64   27.40
  -2 -11   1  613.74   26.30
   2  11  -1  711.93   29.80
  -2  11   1  636.14   31.00
  -1 -11   1  298.67   18.60
   1 -11  -1  303.27   18.50
   1 -11  -1  298.97   20.30
   1  11  -1  290.47   17.50
  -1  11   1  312.67   21.00
   0 -11   1   -3.10    6.60
   0 -11  -1    9.00    8.50
   0 -11   1    0.90    9.10
   0 -11  -1   -4.30    5.80
   0  11   1    1.10    7.70
   0  11  -1   17.70    9.10
  -1 -11  -1  113.99   12.70
   1 -11   1  108.89   11.50
   1 -11   1  120.69   14.50
  -1  11  -1  133.09   15.00
   1  11   1  128.49   14.20
  -2 -11  -1 1346.37   45.40
   2 -11   1 1439.26   49.20
  -2 -11  -1 1346.37   45.10
  -2  11  -1 1468.95   45.20
  -2  11  -1 1437.26   49.90
   2  11   1 1438.46   49.60
   3 -11   1   16.70   11.20
   3 -11   1    4.70    8.30
   3  11   1   10.10   10.60
  -3  11  -1   24.20    9.20
  -3  11  -1   10.80   12.10
   4 -11   1   14.80    9.30
   4 -11   1   20.90   13.20
   4  11   1   27.30   12.30
  -4  11  -1   28.70   13.60
  -4  11  -1    5.30    9.50
   5 -11   1  114.19   13.10
   5 -11   1  152.18   19.00
  -5 -11  -1  131.29   17.00
  -5  11  -1  111.89   14.30
  -5  11  -1  138.49   19.00
   5  11   1  112.29   16.70
   6 -11   1  533.95   32.60
   6 -11   1  444.26   23.70
  -6  11  -1  466.05   29.20
  -6  11  -1  469.05   32.60
   7 -11   1   74.59   18.80
  -7  11  -1   65.19   18.90
   8 -11   1   69.99   20.90
  -8  11  -1   42.60   19.30
   9 -11   1   57.99   20.00
  -9  11  -1   37.50   20.30
  10 -11   1  156.98   25.60
 -10  11  -1  136.39   26.40
 -11  11  -1   45.00   24.30
 -11  12   1   43.40   25.70
  10 -12  -1   -3.90   19.80
 -10  12   1  -16.40   20.80
  -9  12   1  291.37   31.20
   8 -12  -1   55.79   20.70
  -8  12   1    4.30   19.30
   7 -12  -1  108.89   22.30
  -7  12   1   98.09   21.40
   6 -12  -1    2.00   10.30
   6 -12  -1    4.30   16.00
  -6  12   1   19.00   16.90
   5 -12  -1  653.33   35.00
   5 -12  -1  578.24   29.90
  -5  12   1  635.64   35.90
   5  12  -1  671.93   34.20
  -5  12   1  604.64   31.60
   4 -12  -1   41.50   11.90
   4 -12  -1   50.19   15.80
  -4  12   1   63.69   16.70
  -4  12   1   38.90   12.30
   4  12  -1   56.99   14.00
  -3 -12   1  159.88   15.80
  -3 -12   1  191.28   15.90
   3 -12  -1  185.88   18.60
   3 -12  -1  185.58   18.20
  -3 -12   1  172.28   16.70
  -3  12   1  160.18   19.10
   3  12  -1  176.48   17.00
  -3  12   1  185.78   17.90
  -2 -12   1   59.89   10.90
   2 -12  -1   61.49   10.40
  -2 -12   1   48.20   11.20
   2 -12  -1   56.89   12.70
   2  12  -1   52.49   12.40
  -2  12   1   48.50   13.00
  -1 -12   1 1092.19   39.50
   1 -12  -1 1115.29   39.20
   1 -12  -1 1122.49   40.70
  -1  12   1 1135.39   41.20
   1  12  -1 1064.19   37.90
   0 -12   1  134.39   14.50
   0 -12  -1  103.99   11.20
   0 -12   1  118.89   11.50
   0 -12  -1  125.99   14.10
   0  12   1  116.49   13.50
   0  12  -1  106.09   13.60
  -1 -12  -1  277.67   19.40
   1 -12   1  351.16   22.30
   1 -12   1  296.07   19.40
  -1  12  -1  283.57   21.60
   1  12   1  344.17   22.30
  -2 -12  -1   78.89   11.20
  -2 -12  -1   79.49   10.90
   2 -12   1   77.69   13.90
   2  12   1   73.19   13.20
  -2  12  -1   80.09   14.20
   3 -12   1  430.16   27.00
   3 -12   1  390.56   22.90
  -3  12  -1  434.86   27.30
  -3  12  -1  413.06   22.80
   3  12   1  419.36   25.60
   4 -12   1  165.48   19.50
   4 -12   1  126.89   14.30
   4  12   1  133.79   17.10
  -4  12  -1  117.39   14.30
  -4  12  -1  139.99   19.40
   5 -12   1  186.48   19.80
   5 -12   1  188.78   21.70
   5  12   1  193.38   19.90
  -5  12  -1  131.09   15.40
  -5  12  -1  176.88   21.80
   6 -12   1   29.50   16.90
   6 -12   1   -3.30    9.50
  -6  12  -1   -6.30   15.40
   7 -12   1  314.47   30.00
  -7  12  -1  297.07   28.60
   8 -12   1   -5.60   18.40
  -8  12  -1  -10.40   17.20
   9 -12   1  150.38   23.60
  -9  12  -1  152.98   25.40
  10 -12   1   45.40   22.80
 -10  12  -1   30.60   24.10
 -10  13   1   92.19   26.40
  -9  13   1   -7.90   21.40
   8 -13  -1  -14.70   19.30
  -8  13   1  -30.80   18.80
   7 -13  -1  289.97   29.10
   7 -13  -1  284.37   22.30
  -7  13   1  241.18   27.50
   6 -13  -1  234.48   25.10
   6 -13  -1  225.28   21.60
  -6  13   1  139.19   23.10
   5 -13  -1   74.69   14.00
   5 -13  -1   78.19   19.30
  -5  13   1   43.90   17.80
   5  13  -1   79.89   16.80
  -5  13   1   46.70   14.20
   4 -13  -1   32.20   15.20
   4 -13  -1   27.00   11.30
  -4  13   1   34.30   15.40
   4  13  -1   41.20   13.70
  -4  13   1   16.80   11.50
   3 -13  -1  580.34   28.30
  -3 -13   1  560.34   26.30
   3 -13  -1  570.04   31.50
   3  13  -1  561.04   31.30
  -3  13   1  601.84   32.50
  -2 -13   1  439.06   24.70
   2 -13  -1  508.35   27.60
   2 -13  -1  455.75   24.90
  -2 -13   1  418.36   24.00
  -2  13   1  461.05   27.70
   2  13  -1  500.95   27.70
   1 -13  -1  699.03   32.10
  -1 -13   1  752.52   31.50
   1 -13  -1  712.43   30.30
   1  13  -1  697.93   28.90
   1  13  -1  784.52   33.80
  -1  13   1  751.42   32.60
   0 -13  -1   16.90   10.40
   0 -13   1   -1.30    7.70
   0 -13  -1   -2.10    6.90
   0 -13   1   -6.90   10.40
   0  13  -1   -3.50    9.50
   0  13   1   -3.30    8.80
  -1 -13  -1  684.73   30.10
   1 -13   1  702.93   30.00
   1 -13   1  699.53   32.40
   1  13   1  760.32   33.40
  -1  13  -1  690.83   32.10
  -2 -13  -1  172.18   20.60
   2 -13   1  178.18   18.40
  -2 -13  -1  190.18   18.00
  -2  13  -1  227.28   20.20
   2  13   1  195.48   18.50
   3 -13   1  100.09   12.90
   3 -13   1  113.09   17.40
   3  13   1  108.89   16.40
  -3  13  -1  117.89   13.00
  -3  13  -1  119.49   18.20
   4 -13   1   35.60   15.60
   4 -13   1   27.50   11.30
  -4  13  -1   23.00   11.40
   4  13   1   31.20   13.60
  -4  13  -1   28.00   15.10
   5 -13   1  792.22   34.50
   5 -13   1  862.31   40.50
   5  13   1  739.33   39.70
  -5  13  -1  737.03   35.70
  -5  13  -1  759.52   40.00
   6 -13   1  231.58   25.10
   6 -13   1  227.58   21.50
  -6  13  -1  224.48   24.80
   7 -13   1   62.59   20.70
  -7  13  -1   67.89   20.70
   8 -13   1   -6.60   20.20
  -8  13  -1   -8.90   18.70
   9 -13   1   58.09   20.90
  -9  13  -1   65.29   23.30
  10 -13   1   34.90   22.30
 -10  13  -1   52.39   24.40
 -10  14   1   66.39   25.90
  -9  14   1   -6.10   21.50
   8 -14  -1  394.66   38.10
  -8  14   1  423.76   38.90
   7 -14  -1   21.20   20.40
   7 -14  -1   45.80   13.20
  -7  14   1   51.59   20.50
   6 -14  -1   48.20   13.10
   6 -14  -1   47.00   19.40
  -6  14   1   42.10   19.40
   5 -14  -1  210.88   22.90
   5 -14  -1  206.38   24.10
  -5  14   1  212.48   24.70
   5  14  -1  301.77   27.40
  -5  14   1  248.88   25.90
   4 -14  -1  522.75   34.00
   4 -14  -1  534.55   30.10
  -4  14   1  546.15   34.80
   4  14  -1  642.64   34.20
  -4  14   1  542.05   29.30
  -3 -14   1    4.00   10.50
   3 -14  -1   -0.20   13.70
   3 -14  -1   12.80   10.40
  -3  14   1    9.80   14.10
   3  14  -1   10.10   12.90
  -2 -14   1   96.19   14.60
   2 -14  -1   77.09   12.10
   2 -14  -1   74.39   15.30
  -2  14   1   76.29   15.60
   2  14  -1   92.99   15.60
  -1 -14   1  -19.00    8.10
   1 -14  -1    0.50    9.30
   1 -14  -1   13.30   12.10
  -1 -14   1   -3.20   11.80
   1  14  -1    8.50   12.20
   1  14  -1  -28.50    9.40
  -1  14   1   -6.60   11.20
   0 -14   1  945.81   37.60
   0 -14  -1  880.21   37.10
   0 -14   1  949.40   35.00
   0 -14  -1  888.81   34.60
   0  14   1  859.21   35.40
   0  14  -1  931.51   36.60
   1 -14   1   12.20   11.90
   1 -14   1    0.30    8.50
  -1 -14  -1  -13.10   10.80
   1  14   1   -7.30   11.10
  -1  14  -1  -10.70   11.00
  -2 -14  -1  -14.40   10.30
   2 -14   1   -2.60    4.00
   2 -14   1    1.60   12.60
  -2  14  -1   -6.00   12.10
   2  14   1   -3.50   11.60
  -3 -14  -1   66.49   13.10
   3 -14   1   85.39   17.50
   3 -14   1   63.79   11.90
  -3  14  -1   73.99   16.40
   3  14   1   94.99   16.10
   4 -14   1 1359.76   53.19
   4 -14   1 1344.47   48.80
  -4  14  -1 1310.97   47.60
   4  14   1 1235.58   52.39
  -4  14  -1 1269.17   52.69
   5 -14   1   12.50   17.40
   5 -14   1   45.80   12.50
  -5  14  -1   17.90   13.30
   5  14   1   24.60   15.70
  -5  14  -1   34.60   17.20
   6 -14   1  -13.50   16.80
   6 -14   1    8.50   11.50
  -6  14  -1    8.90   16.80
   7 -14   1  133.49   24.60
   7 -14   1   87.39   13.10
  -7  14  -1   64.19   20.80
   8 -14   1  202.98   28.50
  -8  14  -1  193.18   27.70
  -9  14  -1   27.90   22.00
 -10  14  -1  -45.70   20.20
  -9  15   1   -2.50   22.10
   8 -15  -1    9.50   23.00
  -8  15   1   23.90   22.30
   7 -15  -1  156.88   16.90
   7 -15  -1  164.38   26.30
  -7  15   1  137.19   25.80
   6 -15  -1  532.75   31.30
   6 -15  -1  509.15   38.20
  -6  15   1  514.35   38.80
   5 -15  -1  117.99   22.20
   5 -15  -1   96.39   15.40
  -5  15   1   64.49   15.20
   5  15  -1   97.79   19.40
  -5  15   1  119.39   22.10
   4 -15  -1  202.18   23.30
   4  15  -1  187.68   21.30
  -4  15   1  189.38   23.00
  -3 -15   1  240.78   21.60
   3 -15  -1  293.07   27.80
   3  15  -1  269.67   23.60
  -3  15   1  247.48   25.00
  -2 -15   1  693.33   32.20
   2 -15  -1  639.94   34.50
  -2  15   1  681.33   35.30
   2  15  -1  724.93   35.80
  -1 -15   1   -3.00    8.30
   1 -15  -1    5.60   10.40
  -1 -15   1   -2.20   11.40
   1 -15  -1   -3.20   12.40
   1  15  -1  -21.70   10.90
  -1  15   1  -14.80   11.60
   1  15  -1   -8.50   11.90
   0 -15  -1    9.80   11.90
   0 -15   1   -3.00   12.60
   0 -15  -1   -0.90    8.00
   0 -15   1   -3.40    8.60
   0  15  -1   -5.40   10.70
   0  15   1   -5.80    9.30
  -1 -15  -1  -14.00    7.60
  -1 -15  -1   -9.90   11.10
   1 -15   1  -13.00   11.80
   1 -15   1    1.30   10.30
  -1  15  -1   10.20   12.50
   1  15   1   11.30   12.50
   2 -15   1  192.08   20.80
  -2 -15  -1  181.78   18.20
   2  15   1  203.68   20.40
  -2  15  -1  195.58   21.20
   3 -15   1  344.97   29.30
  -3 -15  -1  319.67   23.00
  -3  15  -1  333.37   28.70
   3  15   1  323.37   28.60
   4 -15   1  108.99   16.10
   4 -15   1  155.48   21.60
  -4  15  -1  101.09   19.40
   4  15   1   91.69   18.00
  -4  15  -1   92.69   14.40
   5 -15   1  272.47   24.60
   5 -15   1  324.17   31.60
  -5  15  -1  257.77   27.00
   5  15   1  276.97   26.30
   6 -15   1  710.93   41.30
   6 -15   1  670.13   33.90
  -6  15  -1  709.83   42.40
   7 -15   1   47.90   12.10
   7 -15   1   40.60   20.90
  -7  15  -1   67.59   21.80
   8 -15   1  -10.10   21.20
  -8  15  -1  -21.40   18.00
  -9  15  -1    2.00   21.80
  -9  16   1  126.59   28.00
   8 -16  -1  128.89   27.70
  -8  16   1   61.29   24.70
   7 -16  -1  212.58   24.00
   7 -16  -1  227.48   29.30
  -7  16   1  200.48   30.20
   6 -16  -1    7.50   18.90
   6 -16  -1   14.20   15.90
  -6  16   1   25.20   20.50
   5 -16  -1  419.36   34.70
  -5  16   1  403.66   34.50
  -5  16   1  330.47   27.90
   5  16  -1  311.77   31.20
   4 -16  -1   22.80   18.10
   4  16  -1   22.40   15.90
  -4  16   1   14.10   17.90
  -3 -16   1  191.38   19.00
   3 -16  -1  183.88   22.50
  -3  16   1  149.59   21.40
   3  16  -1  155.88   20.60
  -2 -16   1   20.10   13.30
   2 -16  -1   20.20   15.10
  -2  16   1   26.00   14.30
   2  16  -1   24.00   14.30
   1 -16  -1 1158.38   47.00
  -1 -16   1 1136.19   45.10
   1  16  -1 1168.78   48.20
  -1  16   1 1057.79   44.50
   0 -16   1  243.28   22.20
   0 -16  -1  224.38   21.10
   0  16  -1  174.28   20.00
  -1 -16  -1  193.58   20.00
  -1 -16  -1  225.28   20.90
   1 -16   1  275.97   25.20
   1  16   1  224.38   22.10
  -1  16  -1  217.28   20.90
  -2 -16  -1   -9.90   12.00
   2 -16   1   -2.80   14.20
   2  16   1   20.10   13.80
  -2  16  -1  -13.70   13.70
   3 -16   1  414.86   31.50
  -3 -16  -1  443.36   26.70
   3  16   1  431.96   31.80
  -3  16  -1  423.26   31.80
   4 -16   1   38.80   18.20
  -4  16  -1   10.90   16.90
   4  16   1    4.20   16.20
   5 -16   1  129.29   23.20
  -5  16  -1  143.09   22.90
   6 -16   1   12.20   19.60
   6 -16   1    9.50   12.80
  -6  16  -1   13.10   19.30
   7 -16   1   47.10   13.20
   7 -16   1   68.79   22.80
  -7  16  -1   39.70   22.20
   8 -16   1  147.69   28.20
  -8  16  -1   84.79   25.10
  -9  16  -1  108.49   28.00
   8 -17  -1    3.00   22.90
  -8  17   1  -23.90   21.30
   7 -17  -1  255.07   27.30
   7 -17  -1  289.57   33.10
  -7  17   1  293.57   32.80
   6 -17  -1  143.79   25.50
  -6  17   1   97.09   24.10
   5 -17  -1    2.70   19.20
  -5  17   1  -21.40   16.90
   4 -17  -1  -18.80   16.30
  -4 -17   1  -23.80   13.50
   4  17  -1  -16.90   20.00
  -4  17   1  -26.10   16.30
  -3 -17   1  337.27   26.00
   3 -17  -1  365.56   31.80
  -3  17   1  314.87   31.30
   3  17  -1  307.57   30.40
   2 -17  -1  395.86   31.20
  -2 -17   1  415.26   28.30
   2  17  -1  341.97   30.90
  -2  17   1  328.77   29.90
   1 -17  -1  166.48   21.00
  -1 -17   1  214.88   21.50
   1  17  -1  145.89   20.50
   0 -17  -1   36.40   15.10
   0 -17   1   28.90   15.00
   1 -17   1  147.09   20.60
  -1 -17  -1  146.49   18.60
  -1  17  -1   72.29   17.30
   1  17   1  138.59   20.10
   2 -17   1  353.76   30.40
  -2 -17  -1  343.07   26.30
   2  17   1  368.26   30.50
  -2  17  -1  305.17   28.40
  -3 -17  -1  221.68   20.70
   3 -17   1  182.78   24.00
  -3  17  -1  154.38   23.40
   3  17   1  207.58   28.30
   4 -17   1   46.60   20.20
  -4  17  -1    8.20   17.80
   5 -17   1  173.48   25.90
  -5  17  -1  151.18   24.30
   6 -17   1   11.90   20.60
  -6  17  -1    6.30   20.30
   7 -17   1  125.09   26.80
   7 -17   1   94.09   16.20
  -7  17  -1  134.79   26.90
   8 -17   1  -22.00   23.00
  -8  17  -1    1.60   22.40
   8 -18  -1  118.19   29.60
  -8  18   1  106.29   29.40
   7 -18  -1  -18.70   21.40
  -7  18   1    3.00   20.80
   6 -18  -1   54.49   22.60
  -6  18   1   55.49   23.00
   5 -18  -1   27.30   20.70
  -5  18   1  -18.40   19.00
  -4 -18   1  525.75   31.30
   4 -18  -1  543.95   37.60
  -4  18   1  478.95   38.00
   3 -18  -1   -8.20   17.20
  -3 -18   1   -1.70   14.80
  -3  18   1  -10.60   17.10
  -2 -18   1   -4.20   14.30
   2 -18  -1  -19.40   15.70
   1 -18  -1   49.70   17.40
  -1 -18   1   33.10   16.20
   0 -18  -1  582.74   34.80
   0 -18   1  551.14   34.30
  -1 -18  -1    0.50   14.20
   1 -18   1   11.90   15.90
   2 -18   1   -7.50   15.90
  -2 -18  -1    8.80   14.50
  -2  18  -1  -26.10   18.20
   3 -18   1   71.99   20.70
  -3 -18  -1   69.89   16.60
  -3  18  -1   37.70   19.10
   4 -18   1  470.65   37.20
  -4  18  -1  475.85   38.00
   5 -18   1   32.00   20.40
  -5  18  -1   51.69   21.40
   6 -18   1   23.90   22.50
  -6  18  -1   17.80   20.50
   7 -18   1    5.80   16.80
   7 -18   1    8.10   22.40
  -7  18  -1   11.20   21.80
   8 -18   1  181.78   31.30
  -8  18  -1  112.99   29.40
   7 -19  -1   25.10   25.70
  -7  19   1  -12.20   22.00
   6 -19  -1  109.89   26.70
  -6  19   1  146.69   27.70
   5 -19  -1  -16.30   20.80
  -5  19   1   -1.80   20.90
  -4 -19   1  -18.30   15.10
   4 -19  -1   21.40   19.20
  -4  19   1   -9.50   19.70
  -3 -19   1   96.79   19.60
   3 -19  -1  108.99   22.70
   2 -19  -1  421.86   33.90
  -2 -19   1  423.66   31.30
  -1 -19   1   69.69   18.80
   1 -19  -1  125.09   22.00
   0 -19  -1   21.30   17.30
   0 -19   1   33.50   16.90
  -1 -19  -1   55.59   17.90
   1 -19   1   54.09   18.40
  -2 -19  -1  369.06   29.90
   2 -19   1  444.66   34.10
  -3 -19  -1   11.30   15.70
   3 -19   1   26.60   19.30
   4 -19   1  -19.10   18.50
  -4 -19  -1  -19.40   14.60
  -4  19  -1  -27.10   18.20
   5 -19   1   58.49   22.90
  -5  19  -1   16.80   21.20
   6 -19   1  179.48   29.70
  -6  19  -1  164.18   30.30
   7 -19   1    4.80   22.70
  -7  19  -1  -26.60   22.10
   6 -20  -1   -2.40   22.70
  -6  20   1  -16.10   22.20
   5 -20  -1  170.68   29.40
  -4 -20   1  -12.80   16.50
   4 -20  -1   10.80   20.80
   3 -20  -1  137.39   24.20
  -3 -20   1  115.19   20.70
   2 -20  -1  -14.10   17.20
  -2 -20   1   -7.60   16.20
  -1 -20   1  229.48   25.80
   1 -20  -1  192.88   25.70
   0 -20   1   76.79   20.70
   0 -20  -1  101.69   20.90
  -1 -20  -1  131.49   21.90
   1 -20   1  143.79   23.40
  -2 -20  -1   16.00   17.60
   2 -20   1   -5.90   18.30
  -3 -20  -1   95.99   19.70
   3 -20   1   98.79   23.60
  -4 -20  -1   51.59   18.40
   4 -20   1   48.20   22.30
   5 -20   1  145.69   26.90
  -5  20  -1  159.68   31.20
   6 -20   1   10.10   23.50
  -6  20  -1   -1.50   23.50
  -5 -21   1   86.69   20.90
   5 -21  -1   42.70   24.40
   4 -21  -1   -9.40   21.20
  -4 -21   1   18.20   18.70
   3 -21  -1   69.59   23.00
  -3 -21   1   84.19   21.50
  -2 -21   1  124.49   23.30
   2 -21  -1  141.59   25.70
  -1 -21   1  192.58   25.40
   1 -21  -1  152.98   25.10
   0 -21   1   -1.70   17.90
   0 -21  -1    2.00   17.00
  -1 -21  -1  173.18   24.70
   1 -21   1  213.98   27.10
  -2 -21  -1   42.90   19.30
   2 -21   1   33.00   20.60
   3 -21   1  123.69   25.20
  -3 -21  -1  152.78   22.60
   4 -21   1   19.20   22.30
  -4 -21  -1   22.00   17.70
   5 -21   1  144.39   27.60
   3 -22  -1   13.20   21.30
  -3 -22   1  -17.20   19.00
  -2 -22   1  -16.60   17.80
   2 -22  -1  -10.80   18.80
   1 -22  -1   -1.30   19.40
  -1 -22   1    0.20   18.40
   0 -22  -1  144.89   24.60
   0 -22   1  162.68   25.40
  -1 -22  -1  -12.90   19.00
   1 -22   1   21.60   20.90
   2 -22   1   27.20   21.90
  -2 -22  -1    1.80   18.40
  -3 -22  -1    1.70   18.60
   3 -22   1  -23.30   21.20
  -1 -23   1   29.40   21.50
   1 -23  -1   26.00   22.20
   0 -23   1  -16.50   19.70
   0 -23  -1    4.60   20.20
  -1 -23  -1  -19.90   19.50
   1 -23   1    8.30   21.50
 -12   0   2  100.29   23.00
 -11   0   2   21.60   18.10
  11   0  -2   42.30   23.60
  10   0  -2  414.96   35.80
 -10   0   2  411.96   30.40
  -9   0   2   22.40   14.20
   9   0  -2    0.00   17.00
   8   0  -2 1055.89   46.70
  -8   0   2 1104.89   41.70
   7   0  -2   -3.60   13.90
  -7   0   2   -1.10    9.40
  -7   0   2   36.70   10.60
  -6   0   2   14.30    9.20
  -6   0   2    7.70    9.00
   6   0  -2    9.70   12.10
  -5   0   2  -11.40    7.10
  -5   0   2   -0.60    7.60
   5   0  -2   -6.10    9.50
  -4   0   2 1704.73   50.49
   4   0  -2 1641.64   52.49
  -3   0   2   -5.90    5.40
   2   0  -2  160.38    9.80
  -2   0   2  170.08   10.40
   1   0  -2  -11.20    1.80
  -1   0   2    1.90    2.90
   1   0  -2    0.30    3.30
   1   0  -2  -12.30    1.80
  -1   0   2   -8.00    2.40
   1   0   2    0.90    3.40
  -1   0  -2    0.90    2.80
  -1   0  -2    4.70    2.70
   1   0   2    1.20    2.80
   1   0   2   -1.10    1.20
  -1   0  -2   -0.10    2.90
  -2   0  -2 8370.66  226.48
   2   0   2 8342.67  226.48
   3   0   2    2.40    6.80
  -3   0  -2    2.80    6.20
  -4   0  -2 2211.88   66.09
   4   0   2 2185.68   66.39
   5   0   2  -22.30    9.90
   6   0   2  -22.90   12.00
   7   0   2  -27.40   13.10
   8   0   2  511.75   32.70
   9   0   2  -12.00   18.10
  -9   0  -2    1.30   13.40
 -10   0  -2  108.59   18.00
  10   0   2   86.49   22.00
 -11   0  -2  -17.90   15.90
  11   0   2   -7.40   20.60
 -12   0  -2   44.80   21.40
 -12  -1   2   68.99   21.00
 -12   1   2   85.49   22.60
  11  -1  -2  200.88   28.60
 -11  -1   2  141.89   21.70
 -11   1   2  185.38   24.10
  11   1  -2  163.88   28.00
  10  -1  -2  141.19   24.10
 -10  -1   2  154.38   20.10
 -10   1   2  139.69   20.50
  10   1  -2  124.19   23.90
   9  -1  -2   22.70   18.00
  -9  -1   2   31.40   14.80
  -9   1   2   46.10   15.50
   9   1  -2   25.10   18.20
   8  -1  -2   71.29   18.40
  -8  -1   2   60.89   13.80
  -8   1   2   65.19   14.20
   8   1  -2   63.79   17.30
  -7  -1   2 1197.58   40.00
  -7  -1   2 1007.50   38.30
   7  -1  -2 1129.59   45.80
   7   1  -2 1136.09   45.90
  -7   1   2 1210.98   41.70
   6  -1  -2   30.60   12.80
  -6  -1   2   46.50    9.90
  -6  -1   2   34.30    9.40
  -6   1   2   58.89   11.30
   6   1  -2   30.60   13.50
   5  -1  -2  170.68   17.10
  -5  -1   2  227.58   14.60
   5   1  -2  183.68   18.70
  -5   1   2  176.98   15.70
  -5   1   2  171.38   14.40
  -4  -1   2   55.69    7.50
   4   1  -2   34.20   10.00
  -4   1   2   43.40    7.70
  -4   1   2   47.20    8.80
  -3  -1   2 1198.08   37.30
  -3   1   2 1191.78   38.00
  -3   1   2 1261.17   38.70
  -3   1   2 1304.47   36.60
   3   1  -2 1282.57   40.00
  -2  -1   2 1012.80   30.20
   2  -1  -2  986.00   30.70
   2   1  -2  949.71   29.60
  -2   1   2 1028.00   31.30
  -2   1   2  933.21   30.70
   2   1  -2 1041.00   31.50
  -2   1   2 1075.79   30.10
   1  -1  -2  548.05   17.80
  -1  -1   2  510.75   17.70
  -1  -1   2  611.04   18.20
   1  -1  -2  628.14   18.50
  -1  -1   2  618.34   17.00
  -1   1   2  510.55   18.10
  -1   1   2  639.44   18.30
   1   1  -2  587.64   17.80
   1   1  -2  573.94   18.10
   0  -1  -2  308.47   10.00
   0  -1   2  295.17   10.60
   0  -1  -2  298.87    9.90
   0   1  -2  292.37   10.50
   1  -1   2 2350.96   66.49
   1  -1   2 2401.56   66.39
   1  -1   2 2399.16   65.79
  -1   1  -2 2459.95   65.79
  -1   1  -2 2227.88   66.39
  -1   1  -2 2564.24   65.69
  -1   1  -2 2404.46   66.49
  -2  -1  -2  353.86   15.40
   2  -1   2  342.87   13.50
   2  -1   2  342.17   13.70
   2  -1   2  350.46   15.00
  -2   1  -2  352.46   13.90
   2   1   2  336.67   15.80
  -2   1  -2  345.37   14.70
  -2   1  -2  344.07   14.30
  -3  -1  -2  104.99    9.50
   3  -1   2   98.99    9.80
   3   1   2   99.59    9.70
  -3   1  -2   94.29    8.20
  -3   1  -2   96.89    8.10
  -4  -1  -2   68.99   10.00
   4  -1   2   68.39   11.00
   4   1   2   68.29   10.40
  -4   1  -2   75.19    8.10
  -4   1  -2   80.79    8.60
  -5  -1  -2  671.83   27.70
   5  -1   2  628.44   28.20
   5   1   2  612.34   28.20
  -5   1  -2  624.94   24.70
  -5   1  -2  641.44   24.20
   6  -1   2  773.42   34.50
  -6  -1  -2  836.02   32.90
  -6   1  -2  781.92   29.10
  -6   1  -2  790.02   30.20
   6   1   2  785.02   34.70
   7  -1   2   65.79   16.40
  -7   1  -2  134.09   13.80
   7   1   2  106.09   17.10
  -7   1  -2  117.49   12.30
   8  -1   2    7.70   16.00
  -8   1  -2   26.50   12.30
   8   1   2   -5.90   15.20
   9  -1   2  201.48   25.30
  -9   1  -2  208.58   20.30
   9   1   2  217.08   25.00
  10  -1   2  140.59   24.00
 -10   1  -2   84.29   18.00
  10   1   2   84.59   23.00
  11  -1   2   52.09   23.60
  11   1   2   91.19   24.90
 -11   1  -2   59.19   18.90
 -12   1  -2   25.60   20.90
 -12  -2   2  -10.80   19.20
 -12   2   2   -1.20   20.20
  11  -2  -2   39.30   22.90
 -11   2   2   12.50   17.90
  11   2  -2  -21.50   20.80
  10  -2  -2   -4.20   19.50
  10   2  -2   32.10   21.20
 -10   2   2   -5.50   16.10
   9  -2  -2  646.54   39.30
  -9  -2   2  690.03   32.40
   9   2  -2  601.54   38.50
  -9   2   2  647.94   34.80
   8  -2  -2    2.60   15.30
   8   2  -2  -15.10   15.20
  -8   2   2    1.50   12.50
   7  -2  -2   75.39   17.10
   7   2  -2   99.09   16.80
  -7   2   2  110.89   14.10
   6  -2  -2    7.70   11.40
  -6   2   2   16.30    6.50
   6   2  -2  -15.60   12.40
  -6   2   2   21.30   10.00
  -5   2   2 3126.19   88.79
  -5   2   2 3154.58   91.89
   5   2  -2 3167.28   93.89
  -4   2   2  378.36   16.50
   4   2  -2  369.16   20.70
  -4   2   2  378.26   19.30
  -4   2   2  332.97   21.30
  -3   2   2  451.55   19.10
  -3   2   2  477.25   17.40
   3   2  -2  434.46   19.70
  -3   2   2  403.36   17.80
   2  -2  -2  346.17   13.50
  -2  -2   2  349.77   15.00
  -2  -2   2  330.07   13.10
  -2  -2   2  315.67   12.90
  -2  -2   2  324.87   14.00
   2  -2  -2  316.47   15.30
   2   2  -2  318.67   15.40
  -2   2   2  351.46   14.40
  -2   2   2  353.96   15.70
  -2   2   2  310.17   14.30
   1  -2  -2 2489.45   69.89
   1  -2  -2 2492.05   69.79
  -1  -2   2 2479.25   69.09
  -1  -2   2 2519.65   69.39
  -1  -2   2 2523.15   69.09
   1   2  -2 2465.15   69.09
  -1   2   2 2588.84   70.09
   1   2  -2 2560.44   68.99
  -1   2   2 2438.56   69.59
   1   2  -2 2353.26   68.89
  -1   2   2 2624.84   69.39
   0  -2  -2  718.13   20.90
   0  -2   2  687.03   21.60
   0  -2   2  737.03   20.80
   0  -2   2  580.84   21.00
   0   2  -2  751.92   20.80
   0   2  -2  705.93   21.60
   0   2   2  713.13   20.80
   0   2   2  656.03   20.60
   1  -2   2  168.18    8.40
   1  -2   2  148.49    9.30
  -1  -2  -2  153.18    9.80
   1  -2   2  147.69    9.50
  -1   2  -2  141.29    9.60
  -1   2  -2  153.58    9.50
  -1   2  -2  171.38    8.70
   1   2   2  163.38    9.80
  -2  -2  -2 2339.37   66.69
   2  -2   2 2391.46   65.79
   2  -2   2 2264.77   65.89
  -2  -2  -2 2338.77   66.89
  -2   2  -2 2317.27   65.99
   2   2   2 2277.87   66.89
  -2   2  -2 2370.36   64.79
  -2   2  -2 2283.87   66.29
  -3  -2  -2 2136.39   62.09
   3  -2   2 2009.30   59.89
   3  -2   2 2148.58   61.39
  -3   2  -2 2048.79   60.79
  -3   2  -2 2099.09   60.39
   3   2   2 2071.19   62.09
   4  -2   2   75.19    8.60
   4  -2   2   77.69   10.40
  -4  -2  -2   77.69   10.40
  -4   2  -2   83.89    9.10
   4   2   2   88.79   11.00
  -4   2  -2   62.09    8.90
   5  -2   2  850.81   33.30
  -5  -2  -2  823.12   33.00
   5   2   2  838.92   33.20
  -5   2  -2  862.71   30.30
  -5   2  -2  828.42   30.70
   6  -2   2  -33.50   11.80
  -6  -2  -2   -6.50    9.20
   6   2   2    6.00   11.50
  -6   2  -2   18.90    8.80
   7  -2   2  406.56   28.30
  -7   2  -2  480.95   24.90
   7   2   2  458.15   28.20
   8  -2   2  153.38   20.60
  -8   2  -2  124.69   16.60
   8   2   2  134.89   20.40
   9  -2   2  404.16   34.10
   9   2   2  461.95   34.40
  -9   2  -2  444.56   29.40
  10  -2   2   17.00   20.60
  10   2   2   38.20   21.80
 -10   2  -2   24.00   16.30
  11  -2   2  109.69   25.70
  11   2   2   84.79   26.40
 -11   2  -2   99.19   21.00
 -12   2  -2    1.80   19.70
 -12   3   2    8.50   21.00
  11  -3  -2  149.09   27.60
 -11   3   2  166.98   24.40
  11   3  -2  117.49   26.60
  10  -3  -2  102.69   23.50
  10   3  -2  112.19   24.00
 -10   3   2   94.99   20.60
   9  -3  -2  247.08   26.60
  -9   3   2  311.37   27.30
   9   3  -2  219.98   25.70
   8  -3  -2   -3.10   14.60
   8   3  -2  -18.80   14.90
  -8   3   2   22.30   14.40
   7  -3  -2  120.59   17.30
   7   3  -2  121.99   18.20
  -7   3   2  126.19   15.50
  -7   3   2  106.49   11.20
  -6   3   2  861.61   31.30
   6   3  -2  852.41   37.00
  -6   3   2  880.91   34.90
  -5   3   2   22.30    7.10
  -5   3   2   15.60    9.70
   5   3  -2    3.00   10.30
   4  -3  -2  499.05   22.00
  -4  -3   2  479.05   21.70
  -4   3   2  494.45   19.80
  -4   3   2  461.05   22.30
   4   3  -2  425.16   22.70
   3  -3  -2 2941.01   83.69
  -3  -3   2 2837.92   83.09
   3  -3  -2 2853.11   81.19
  -3  -3   2 2883.31   83.89
   3   3  -2 2939.61   84.09
  -3   3   2 3006.30   84.19
  -3   3   2 2978.30   82.49
  -2  -3   2 2434.96   68.69
  -2  -3   2 2371.96   67.89
   2  -3  -2 2429.46   69.19
   2  -3  -2 2336.67   67.59
  -2   3   2 2411.86   68.09
  -2   3   2 2432.66   69.39
   2   3  -2 2479.45   68.69
  -2   3   2 2453.85   70.99
   2   3  -2 2321.87   67.89
   1  -3  -2  280.37   13.20
   1  -3  -2  276.07   13.60
  -1  -3   2  249.58   11.50
  -1  -3   2  268.97   12.10
   1  -3  -2  304.47   13.00
  -1  -3   2  249.38   11.80
  -1   3   2  293.97   13.50
   1   3  -2  258.27   11.40
   1   3  -2  263.87   11.80
  -1   3   2  275.97   12.50
   1   3  -2  270.07   12.00
  -1   3   2  314.07   13.00
   1   3  -2  269.27   11.50
   0  -3   2  172.58   10.20
   0  -3   2  152.08    9.90
   0  -3   2  200.48    9.30
   0  -3  -2  144.89    9.30
   0  -3  -2  142.59    9.00
   0   3  -2  149.79   10.00
   0   3  -2  184.88    8.60
   0   3  -2  165.68   10.10
   0   3   2  164.18    8.90
   0   3   2  146.49    8.60
   1  -3   2 6203.08  171.98
  -1  -3  -2 6248.67  171.88
   1  -3   2 6056.49  171.68
   1  -3   2 6534.55  171.08
   1   3   2 6152.78  171.88
  -1   3  -2 6299.57  172.18
  -1   3  -2 6382.46  171.88
  -1   3  -2 6558.34  171.18
   2  -3   2  158.68   11.80
  -2  -3  -2  178.38   12.00
   2  -3   2  173.78    9.50
  -2  -3  -2  162.88   11.60
  -2   3  -2  159.28   12.40
  -2   3  -2  174.28   10.50
  -2   3  -2  155.18   11.60
  -3  -3  -2 1270.87   40.00
   3  -3   2 1226.78   38.60
  -3  -3  -2 1256.77   39.90
   3  -3   2 1205.48   38.70
   3   3   2 1232.08   40.30
  -3   3  -2 1233.28   39.50
  -3   3  -2 1221.08   37.10
  -3   3  -2 1257.77   39.00
   4  -3   2   68.19   10.60
  -4  -3  -2   49.40    8.60
   4  -3   2   46.10    8.40
  -4   3  -2   37.40    5.70
   4   3   2   50.59   10.20
  -4   3  -2   39.80    8.90
  -5  -3  -2  324.37   20.10
   5  -3   2  314.67   17.40
   5  -3   2  294.07   20.60
  -5   3  -2  318.97   19.20
   5   3   2  335.27   21.60
   6  -3   2  507.65   22.50
   6  -3   2  503.25   27.70
   6   3   2  509.15   28.00
  -6   3  -2  517.65   25.40
   7  -3   2   14.70   13.70
  -7   3  -2   30.70   11.70
   7   3   2   32.00   13.80
   8  -3   2   96.39   19.10
   8   3   2   95.89   19.50
  -8   3  -2  110.09   16.40
   9  -3   2  168.78   23.00
   9   3   2  158.78   23.70
  -9   3  -2  171.28   20.10
  10  -3   2  158.88   25.50
 -10   3  -2  167.28   22.00
  10   3   2  209.58   27.50
  11  -3   2   39.00   22.30
 -11   3  -2   76.79   21.20
  11   3   2   39.00   37.80
 -12   3  -2   18.10   20.40
 -12   4   2  169.48   27.70
  11  -4  -2  -10.20   21.30
  11   4  -2  -25.60   26.70
 -11   4   2   -9.70   18.30
  10  -4  -2   38.40   19.80
  10   4  -2   41.30   22.00
 -10   4   2    4.10   17.10
   9  -4  -2   72.09   20.50
   9   4  -2  103.89   21.30
  -9   4   2   95.09   18.00
   8  -4  -2  713.73   37.60
  -8   4   2  705.53   35.00
  -8   4   2  638.64   35.30
   8   4  -2  663.43   37.80
  -7   4   2    8.50   13.20
   7   4  -2  -13.60   13.40
  -7   4   2    5.90    9.00
  -6  -4   2  209.78   18.60
  -6   4   2  213.98   20.40
   6   4  -2  191.08   18.60
  -6   4   2  223.58   17.20
  -5  -4   2   17.80    8.80
  -5  -4   2   11.80    8.70
   5  -4  -2   -6.30    9.80
   5   4  -2    4.80   10.80
  -5   4   2    3.50    9.90
  -5   4   2    6.50    7.50
  -4  -4   2  890.41   32.20
  -4  -4   2  864.71   31.40
   4  -4  -2  827.32   31.90
  -4   4   2  831.92   32.70
   4   4  -2  884.61   32.70
  -4   4   2  888.01   30.60
  -3  -4   2   55.89    8.40
   3  -4  -2   47.10    6.30
   3  -4  -2   63.09    9.40
  -3  -4   2   51.39    7.60
  -3   4   2   54.29    9.60
  -3   4   2   56.99    7.50
   3   4  -2   49.00    8.50
  -2  -4   2  812.62   27.10
  -2  -4   2  822.92   27.20
   2  -4  -2  814.72   28.30
   2  -4  -2  843.32   27.10
  -2  -4   2  798.02   25.90
   2   4  -2  812.52   27.70
  -2   4   2  876.01   27.50
   2   4  -2  804.92   27.20
  -2   4   2  831.42   28.80
  -1  -4   2   90.99    7.50
   1  -4  -2  105.79   10.00
   1  -4  -2  101.89    8.60
  -1  -4   2   79.09    7.10
  -1  -4   2   80.99    8.40
   1  -4  -2   83.79    8.20
   1   4  -2   80.29    7.10
  -1   4   2  116.39    9.80
  -1   4   2   97.19    8.70
   1   4  -2   92.79    9.10
   0  -4   2 1798.32   48.90
   0  -4   2 1561.24   49.50
   0  -4  -2 1742.93   49.20
   0  -4  -2 1681.23   49.00
   0  -4   2 1680.83   49.80
   0   4   2 1712.63   48.90
   0   4  -2 1729.83   48.10
   0   4  -2 1719.93   49.99
   0   4   2 1717.93   49.10
  -1  -4  -2   81.79    8.10
   1  -4   2   73.79    8.50
   1  -4   2   79.79    8.40
  -1   4  -2   88.59    8.80
  -1   4  -2   85.99    9.40
   1   4   2   92.99    8.50
   2  -4   2  152.88   12.70
   2  -4   2  149.09   10.30
  -2  -4  -2  149.69   11.80
  -2  -4  -2  144.29   11.70
  -2   4  -2  151.78   11.10
  -2   4  -2  137.29   12.90
   2   4   2  147.09   12.50
   3  -4   2  126.09   12.10
  -3  -4  -2  123.09   12.30
  -3  -4  -2  135.19   11.90
  -3   4  -2  120.49   11.30
  -3   4  -2   99.89   10.90
   4  -4   2 1116.49   37.90
  -4  -4  -2 1143.49   39.40
  -4  -4  -2 1167.58   39.60
  -4   4  -2 1153.38   39.20
   4   4   2 1149.08   40.20
  -4   4  -2 1118.69   36.50
   5  -4   2   71.39   10.70
   5  -4   2   73.69   12.40
  -5  -4  -2   76.49   11.50
  -5  -4  -2   66.79   10.70
  -5   4  -2   56.39    7.70
   5   4   2   86.49   12.90
  -5   4  -2   74.49   11.60
  -6  -4  -2   41.20   10.80
   6  -4   2   39.80   10.40
   6  -4   2   43.60   12.00
  -6   4  -2   39.50   11.60
  -6   4  -2   18.90    7.00
   6   4   2   39.30   12.80
  -7  -4  -2  -12.60    9.20
   7  -4   2  -11.90    9.70
   7  -4   2   -1.90   13.00
   7   4   2   14.20   14.20
  -7   4  -2    1.50    7.10
  -7   4  -2   -2.10   11.00
   8  -4   2  436.76   31.80
   8   4   2  470.05   32.80
  -8   4  -2  449.95   29.00
   9  -4   2   -5.70   17.20
  -9   4  -2    1.40   14.60
   9   4   2   37.50   19.50
  10  -4   2   -9.00   18.00
  10   4   2   34.30   21.00
 -10   4  -2    5.20   16.40
  11  -4   2   28.60   22.60
 -11   4  -2   14.50   19.20
 -12   4  -2  220.98   28.40
 -12   5   2   24.20   21.60
  11  -5  -2   23.10   23.10
 -11   5   2   54.39   21.50
  10  -5  -2  160.08   24.90
 -10   5   2  140.19   23.10
  10   5  -2  145.09   25.90
   9  -5  -2  139.79   22.90
  -9   5   2  117.69   20.20
   9   5  -2  136.69   23.60
   8  -5  -2    7.40   15.00
  -8  -5   2    0.40   12.80
   8   5  -2  -16.20   15.60
  -8   5   2    5.00   14.30
  -8   5   2   10.80   10.90
  -7  -5   2  479.65   27.10
  -7   5   2  475.55   25.50
   7   5  -2  430.56   29.70
  -7   5   2  504.05   29.10
   6  -5  -2  687.23   31.40
  -6  -5   2  695.23   30.90
   6   5  -2  689.53   33.30
  -6   5   2  761.82   33.20
  -6   5   2  698.13   29.50
   5  -5  -2  183.78   16.30
  -5  -5   2  196.28   17.20
  -5  -5   2  225.68   18.20
  -5   5   2  211.88   17.30
   5   5  -2  205.88   18.60
  -5   5   2  201.38   19.60
  -4  -5   2  276.47   18.30
   4  -5  -2  277.67   19.20
   4  -5  -2  282.87   14.60
  -4  -5   2  290.07   17.50
   4   5  -2  268.37   18.80
  -4   5   2  293.67   17.40
  -4   5   2  299.97   19.70
   3  -5  -2  101.89   11.70
   3  -5  -2   83.89   11.30
  -3  -5   2  104.09   10.40
  -3  -5   2   98.49    9.80
   3   5  -2  103.69   10.80
  -3   5   2   93.79    9.60
  -3   5   2  104.89   12.10
   3   5  -2  105.59    9.90
   2  -5  -2  918.31   31.40
  -2  -5   2  902.31   29.90
  -2  -5   2  898.71   29.90
   2  -5  -2  926.21   29.80
   2   5  -2  885.31   30.10
  -2   5   2  944.51   30.00
  -2   5   2  900.01   31.60
   2   5  -2  873.31   29.90
  -1  -5   2   56.69    7.00
   1  -5  -2   63.99    6.80
  -1  -5   2   65.69    7.00
   1  -5  -2   59.59    7.60
   1  -5  -2   61.59    8.50
  -1  -5   2   66.09    7.40
   1   5  -2   66.59    7.40
  -1   5   2   95.79    9.70
  -1   5   2   79.09    8.60
   0  -5   2   44.60    7.10
   0  -5   2   52.29    7.40
   0  -5  -2   67.29    7.20
   0  -5   2   51.79    5.90
   0  -5  -2   50.39    7.20
   0   5  -2   51.19    7.60
   0   5   2   60.39    7.00
   1  -5   2 3022.10   87.59
   1   5   2 3090.19   87.89
  -1   5  -2 3174.88   86.49
  -1   5  -2 3077.59   88.09
   2  -5   2 1143.39   38.40
  -2  -5  -2 1183.88   38.60
   2  -5   2 1222.38   36.90
  -2   5  -2 1212.08   39.20
   2   5   2 1212.08   39.10
  -2   5  -2 1204.58   37.30
  -3  -5  -2 1268.87   41.40
  -3  -5  -2 1283.47   41.90
   3  -5   2 1207.28   41.00
   3  -5   2 1218.88   38.50
  -3   5  -2 1334.07   40.40
  -3   5  -2 1264.97   41.90
   4  -5   2   19.00    8.70
  -4  -5  -2    9.20    7.20
  -4  -5  -2   19.60    7.70
  -4   5  -2   15.90    9.10
  -4   5  -2    0.80    6.50
  -5  -5  -2  239.48   19.20
   5  -5   2  248.18   18.40
   5  -5   2  251.97   18.40
  -5  -5  -2  254.97   17.80
  -5   5  -2  253.77   16.90
  -5   5  -2  246.98   19.10
   5   5   2  254.17   20.70
  -6  -5  -2   69.59   12.40
   6  -5   2   77.29   13.70
   6  -5   2   81.29   12.20
   6   5   2   73.29   14.60
  -6   5  -2   48.00    9.10
  -6   5  -2   85.59   13.30
  -7  -5  -2  115.59   15.70
   7  -5   2  146.19   18.50
   7  -5   2  161.58   15.60
   7   5   2  172.58   20.30
  -7   5  -2  155.48   17.50
  -7   5  -2  152.98   17.20
   8  -5   2   25.60   15.80
   8  -5   2   21.60   15.50
  -8   5  -2   -2.10   13.30
   8   5   2   -2.00   15.60
   9  -5   2   60.99   18.80
   9   5   2   62.79   21.10
  -9   5  -2   86.39   18.70
  10  -5   2  217.78   26.30
  10   5   2  199.58   28.20
 -10   5  -2  189.28   24.00
  11  -5   2   76.39   23.80
 -11   5  -2  103.49   22.70
 -12   5  -2   29.80   21.60
 -12   6   2    9.30   21.20
  11  -6  -2   41.40   24.20
 -11   6   2   21.60   20.70
  10  -6  -2  -11.00   19.50
  10   6  -2   -1.90   20.90
 -10   6   2    4.80   17.70
   9  -6  -2  160.68   24.40
  -9   6   2  141.99   21.50
   9   6  -2  150.18   24.30
  -8  -6   2    5.20   20.40
   8   6  -2   -3.70   16.60
  -8   6   2   13.70   14.80
  -8   6   2    9.90   11.60
  -7  -6   2  173.98   17.50
  -7   6   2  135.49   14.80
  -7   6   2  154.78   18.90
   7   6  -2  177.08   20.50
   6  -6  -2   15.00   11.90
  -6  -6   2   -1.00    9.60
  -6   6   2   15.30   12.10
   6   6  -2  -14.00   11.70
  -6   6   2    4.00    9.30
   5  -6  -2  736.33   32.30
  -5  -6   2  786.32   31.40
  -5  -6   2  767.62   32.20
   5   6  -2  806.02   33.20
  -5   6   2  711.33   30.40
  -5   6   2  776.52   33.60
  -4  -6   2   15.70    8.90
   4  -6  -2  -13.90   10.20
  -4  -6   2    4.30    8.00
   4  -6  -2    0.70    6.60
   4   6  -2   21.90   10.10
  -4   6   2   -4.70    8.10
  -4   6   2  -10.20    9.60
  -3  -6   2  492.35   21.90
   3  -6  -2  491.25   21.40
   3  -6  -2  483.65   23.70
  -3  -6   2  516.75   22.10
  -3   6   2  529.35   24.40
  -3   6   2  528.65   22.40
   3   6  -2  542.35   22.50
   3   6  -2  508.25   22.60
  -2  -6   2   55.89    7.30
  -2  -6   2   49.40    6.90
  -2  -6   2   57.79    8.40
   2  -6  -2   71.69    9.70
  -2   6   2   50.09    9.30
  -2   6   2   62.29    7.60
   2   6  -2   45.70    7.80
  -1  -6   2 2332.87   68.89
  -1  -6   2 2325.07   68.39
   1  -6  -2 2410.16   69.89
  -1  -6   2 2374.96   68.89
   1  -6  -2 2482.55   68.69
  -1   6   2 2468.15   70.19
   1   6  -2 2420.16   68.69
   0  -6   2   15.70    6.40
   0  -6   2    9.40    5.20
   0  -6   2    4.80    6.60
   0  -6  -2    4.90    6.20
   0  -6  -2   14.50    6.00
   0   6   2    5.50    5.80
   0   6  -2    3.90    6.80
   1  -6   2 1055.59   35.30
   1   6   2 1013.30   35.00
  -1   6  -2 1100.19   35.70
  -1   6  -2 1086.79   33.30
   2  -6   2   48.00    9.20
  -2  -6  -2   32.50    7.50
   2  -6   2   22.80    6.30
  -2   6  -2   27.20    6.80
   2   6   2   34.80    8.00
  -2   6  -2   20.40    8.50
   3  -6   2 1116.79   35.50
  -3  -6  -2 1093.09   37.90
   3  -6   2 1087.89   38.00
  -3  -6  -2 1057.39   38.20
  -3   6  -2 1111.19   38.80
  -3   6  -2 1096.49   36.30
   3   6   2 1130.79   38.80
   4  -6   2   62.59   11.10
  -4  -6  -2   41.00    9.70
   4  -6   2   46.80    6.60
  -4  -6  -2   58.89    9.70
  -4   6  -2   45.50    8.30
  -4   6  -2   34.70   10.40
  -5  -6  -2  229.38   18.50
  -5  -6  -2  242.68   18.60
   5  -6   2  259.37   19.90
  -5   6  -2  231.48   17.50
  -5   6  -2  234.28   20.30
   6  -6   2   57.79   12.40
  -6  -6  -2   44.60   11.50
   6  -6   2   50.79   12.90
   6   6   2   51.49   14.10
  -6   6  -2   54.39   12.60
  -6   6  -2   61.89   10.20
   7  -6   2  350.26   26.90
   7  -6   2  437.46   25.70
  -7  -6  -2  422.56   36.10
   7   6   2  422.06   30.30
  -7   6  -2  428.46   23.80
  -7   6  -2  372.76   27.60
   8  -6   2   98.59   18.70
   8  -6   2   94.09   16.20
  -8   6  -2   82.59   17.70
  -8   6  -2   49.30   13.00
   8   6   2   96.19   20.50
   9  -6   2  531.55   35.80
   9   6   2  518.65   38.30
  -9   6  -2  582.34   35.70
  10  -6   2   -5.90   19.10
 -10   6  -2   16.60   17.70
  10   6   2  -19.60   19.80
  11  -6   2   53.79   23.10
 -11   6  -2   60.49   21.80
 -12   6  -2    5.80   22.20
 -12   7   2   31.20   22.00
 -11   7   2  129.89   24.40
  10  -7  -2   76.59   21.90
 -10   7   2   43.90   20.00
  10   7  -2  119.49   25.10
   9  -7  -2    2.10   17.30
   9   7  -2   34.40   19.40
  -9   7   2   14.20   16.30
  -8   7   2   80.59   14.70
  -8   7   2   98.29   18.80
   8   7  -2  120.59   21.20
   7  -7  -2  661.73   33.60
  -7  -7   2  591.94   31.70
   7   7  -2  651.03   35.30
  -7   7   2  647.04   34.50
  -7   7   2  584.04   31.00
  -6  -7   2  272.87   21.20
   6  -7  -2  199.38   19.30
   6   7  -2  281.07   23.80
  -6   7   2  258.27   23.90
  -6   7   2  222.08   20.60
  -5  -7   2  234.48   19.00
  -5  -7   2  192.68   18.40
   5  -7  -2  202.48   15.40
   5  -7  -2  202.38   18.70
  -5   7   2  235.18   20.60
   5   7  -2  218.88   20.30
  -5   7   2  223.58   19.50
   4  -7  -2   -4.70    6.70
  -4  -7   2  -10.30    7.80
  -4  -7   2   -0.70    7.90
   4  -7  -2  -20.80    8.80
  -4   7   2  -11.80    7.50
   4   7  -2   -2.60    9.40
  -4   7   2   -5.90   10.00
   3  -7  -2  751.02   30.60
  -3  -7   2  770.32   28.90
  -3  -7   2  759.52   28.60
   3  -7  -2  751.32   27.90
  -3   7   2  729.23   30.60
  -3   7   2  719.43   28.20
   3   7  -2  763.12   29.10
   2  -7  -2  431.86   22.10
  -2  -7   2  462.15   20.10
  -2  -7   2  476.25   19.10
  -2  -7   2  456.45   19.00
  -2   7   2  489.45   22.70
   2   7  -2  487.15   21.10
  -2   7   2  470.05   20.40
  -1  -7   2  686.43   25.80
   1  -7  -2  752.72   25.60
  -1  -7   2  722.13   25.90
   1  -7  -2  727.83   27.10
  -1   7   2  739.03   27.20
   1   7  -2  705.63   25.50
   0  -7  -2  126.89   10.50
   0  -7   2  124.39   11.10
   0  -7   2  114.19   11.10
   0  -7  -2  122.49   11.20
   0   7   2  133.49   11.30
   0   7  -2  132.89   11.40
  -1  -7  -2  346.27   15.40
   1  -7   2  336.07   18.40
  -1  -7  -2  335.77   15.60
   1  -7   2  362.46   16.60
  -1   7  -2  364.56   19.10
   1   7   2  353.46   18.20
  -1   7  -2  380.36   16.30
  -2  -7  -2  275.27   16.40
   2  -7   2  258.07   15.60
   2  -7   2  291.97   18.20
  -2   7  -2  283.17   18.40
  -2   7  -2  267.27   15.70
   2   7   2  266.47   17.30
   3  -7   2  139.49   13.50
  -3  -7  -2  147.89   15.10
  -3  -7  -2  148.39   14.40
   3  -7   2  119.09   13.00
   3   7   2  129.99   13.00
  -3   7  -2  140.69   14.50
  -3   7  -2  163.38   15.00
   4  -7   2    5.00    6.20
  -4  -7  -2   -5.40    8.10
  -4  -7  -2    6.40    8.30
   4  -7   2   -1.80    9.40
  -4   7  -2   30.90   10.90
  -4   7  -2   13.90    7.70
   5  -7   2  330.27   22.80
  -5  -7  -2  345.57   21.60
  -5   7  -2  315.07   20.10
  -5   7  -2  299.87   23.20
   6  -7   2  701.33   32.00
  -6  -7  -2  669.13   32.00
  -6   7  -2  655.53   29.50
  -6   7  -2  707.53   33.30
   7  -7   2  273.87   24.50
   7  -7   2  248.08   23.10
  -7   7  -2  252.07   21.30
  -7   7  -2  203.98   21.30
   8  -7   2   11.50   13.20
   8  -7   2   21.90   16.20
  -8   7  -2   15.90   11.50
  -8   7  -2   22.70   15.70
   9  -7   2  138.69   22.70
  -9   7  -2  119.19   21.50
   9   7   2  139.99   23.60
  10  -7   2  103.69   23.20
 -10   7  -2   92.69   21.30
  11  -7   2  109.29   25.80
 -11   7  -2  100.39   24.70
 -12   7  -2  -25.20   21.50
 -12   8   2   98.19   25.90
 -11   8   2  -16.60   19.60
  10  -8  -2   48.90   21.40
 -10   8   2   27.90   19.20
  10   8  -2   60.29   24.10
   9   8  -2    0.90   19.70
  -9   8   2    0.70   16.90
   8  -8  -2  839.02   39.80
  -8   8   2  787.02   41.40
   8   8  -2  795.42   42.30
   7  -8  -2   42.60   16.50
  -7  -8   2   53.59   14.30
   7   8  -2   68.49   17.90
  -7   8   2   76.39   17.50
  -7   8   2   28.40   13.10
  -6  -8   2   32.00   11.50
   6  -8  -2   29.80   13.80
  -6   8   2   11.20   13.00
   6   8  -2   41.60   14.40
  -6   8   2   26.20   11.00
  -5  -8   2  116.99   14.00
  -5  -8   2  119.99   14.70
   5  -8  -2  146.99   15.30
   5  -8  -2  148.89   17.60
   5   8  -2  156.78   16.80
  -5   8   2  109.09   13.40
  -5   8   2  149.39   17.80
  -4  -8   2 1304.77   45.70
   4  -8  -2 1342.87   47.20
   4  -8  -2 1342.27   44.10
  -4  -8   2 1330.27   45.40
  -4   8   2 1291.77   45.00
   4   8  -2 1380.86   46.50
  -4   8   2 1321.27   48.00
  -3  -8   2   -8.70    7.70
   3  -8  -2  -17.40    9.20
   3  -8  -2   -5.80    7.10
   3   8  -2   14.60    8.50
  -3   8   2   -4.60    9.70
  -3   8   2   -5.80    7.60
  -2  -8   2  252.07   15.00
   2  -8  -2  249.68   17.90
  -2  -8   2  243.18   14.70
  -2  -8   2  267.07   15.90
  -2   8   2  259.87   15.90
   2   8  -2  271.67   17.00
  -2   8   2  266.57   18.60
  -1  -8   2  125.39   11.10
   1  -8  -2  142.19   13.00
   1  -8  -2  127.39   12.10
  -1  -8   2  145.39   13.00
  -1   8   2  134.89   12.40
   1   8  -2  130.09   10.80
   0  -8  -2 4131.09  120.39
   0  -8  -2 4259.47  120.39
   0  -8   2 4269.77  121.09
   0  -8   2 4471.65  119.69
   0   8   2 4227.18  120.09
   0   8  -2 4376.26  121.29
  -1  -8  -2  104.39    9.70
   1  -8   2   95.39    9.30
   1  -8   2  109.89   12.20
  -1  -8  -2  102.29    9.10
  -1   8  -2  115.09   11.90
  -1   8  -2   97.29    8.60
   1   8   2  114.19   11.60
   2  -8   2   88.69   12.10
   2  -8   2   79.29    9.30
  -2   8  -2   99.79   12.30
  -2   8  -2   84.69    9.10
   2   8   2   99.59   11.30
  -3  -8  -2   10.80    8.00
  -3  -8  -2   18.80    8.80
   3  -8   2   -5.80    9.80
   3  -8   2   -1.00    6.90
  -3   8  -2    0.90    7.40
  -3   8  -2  -11.40    9.10
   3   8   2   16.40    9.30
  -4  -8  -2 1744.23   57.39
  -4  -8  -2 1782.62   58.19
   4  -8   2 1738.43   53.89
   4  -8   2 1691.63   57.09
   4   8   2 1774.42   58.19
  -4   8  -2 1722.03   58.39
  -4   8  -2 1758.62   55.99
  -5  -8  -2   56.69   11.80
   5  -8   2   92.29   14.40
   5  -8   2   47.10    7.90
  -5   8  -2   67.69   13.70
  -5   8  -2   51.29   10.30
  -6  -8  -2  137.99   16.50
   6  -8   2  196.68   18.70
  -6   8  -2  171.28   19.20
  -6   8  -2  144.59   14.80
   7  -8   2   -8.30   12.50
   7  -8   2    8.10   13.90
  -7   8  -2   -5.30   13.70
  -7   8  -2  -18.30   10.40
   8  -8   2  553.84   34.10
   8  -8   2  580.54   32.60
  -8   8  -2  554.34   35.10
   9  -8   2   -5.40   17.10
  -9   8  -2    2.60   16.90
  10  -8   2   14.50   19.90
 -10   8  -2  -12.90   17.50
  11  -8   2   15.30   21.30
 -11   8  -2   35.80   21.50
 -11   9   2   55.19   23.20
  10  -9  -2  114.09   24.50
 -10   9   2  105.19   23.80
  10   9  -2  166.38   28.30
  -9   9   2   -9.20   17.20
   9   9  -2   13.70   20.10
   8  -9  -2   26.80   18.10
  -8   9   2   26.80   18.00
   8   9  -2   32.30   18.20
   7  -9  -2  275.37   27.20
  -7  -9   2  273.87   26.50
  -7   9   2  265.27   25.40
  -7   9   2  272.77   25.50
   7   9  -2  298.47   28.50
   6  -9  -2  702.23   36.00
  -6  -9   2  696.13   33.10
  -6   9   2  721.23   36.90
  -6   9   2  696.03   33.50
   5  -9  -2  110.99   11.70
  -5  -9   2  125.99   14.50
   5  -9  -2  146.59   17.80
  -5   9   2  111.09   13.20
  -5   9   2  130.39   18.20
   4  -9  -2  137.59   16.50
   4  -9  -2  155.18   15.80
  -4  -9   2  141.89   14.50
   4   9  -2  205.78   18.30
  -4   9   2  165.78   17.70
  -4   9   2  156.98   17.30
   3  -9  -2  256.47   18.00
  -3  -9   2  264.27   17.70
   3  -9  -2  215.58   19.60
  -3   9   2  249.97   18.00
   3   9  -2  257.47   18.60
  -3   9   2  228.58   20.70
   2  -9  -2 1098.19   38.90
  -2  -9   2 1022.20   35.50
  -2  -9   2 1070.39   36.60
   2  -9  -2 1035.10   36.40
  -2  -9   2 1040.90   35.70
  -2   9   2 1092.99   35.40
  -2   9   2 1084.49   39.20
   2   9  -2 1086.89   38.00
   1  -9  -2  148.49   13.70
  -1  -9   2  141.89   12.30
   1  -9  -2  142.69   13.90
  -1   9   2  156.98   13.80
   1   9  -2  160.68   13.60
   0  -9  -2  147.19   14.10
   0  -9  -2  153.98   12.40
   0  -9   2  130.19   12.60
   0  -9   2  124.39   13.00
   0   9   2  132.99   11.50
   0   9  -2  147.69   14.70
  -1  -9  -2  571.04   23.60
   1  -9   2  608.64   26.70
  -1  -9  -2  585.14   23.80
   1  -9   2  654.53   24.90
  -1   9  -2  642.64   27.10
   1   9   2  648.84   26.90
   2  -9   2 1545.05   51.59
   2  -9   2 1543.35   49.60
  -2   9  -2 1579.64   48.80
   2   9   2 1558.34   51.69
  -2   9  -2 1573.74   52.09
   3  -9   2   73.09   10.20
  -3  -9  -2   71.89   12.10
   3  -9   2   79.59   13.00
   3   9   2   64.09   11.80
  -3   9  -2   90.49   13.90
  -3   9  -2   63.99    9.90
  -4  -9  -2  -13.70    8.00
   4  -9   2  -10.80   10.30
   4  -9   2    8.00    7.10
  -4   9  -2   -9.90    7.40
  -4   9  -2    5.10   11.20
   4   9   2   -4.90    9.60
  -5  -9  -2  282.87   22.30
   5  -9   2  313.37   17.90
   5  -9   2  283.27   23.60
  -5   9  -2  274.47   21.20
  -5   9  -2  304.37   24.70
   6  -9   2  672.43   33.30
  -6   9  -2  665.53   34.90
  -6   9  -2  608.64   31.40
   7  -9   2   77.59   16.80
  -7   9  -2   80.59   17.50
  -7   9  -2   50.89   13.40
   8  -9   2   -2.70   16.00
   8  -9   2   18.20   16.10
  -8   9  -2   -5.40   16.30
   9  -9   2   37.50   19.60
  -9   9  -2   42.00   19.10
  10  -9   2  437.26   36.80
 -10   9  -2  430.76   36.60
  11  -9   2    0.90   24.70
 -11   9  -2    4.80   20.70
 -11  10   2  -13.90   21.20
  10 -10  -2   -8.50   19.00
 -10  10   2   31.00   21.10
  -9  10   2  385.06   35.40
   8 -10  -2  -22.10   17.50
  -8  10   2  -16.50   17.00
   7 -10  -2   35.70   17.70
  -7  10   2   17.70   17.10
   6 -10  -2    4.20   14.20
  -6 -10   2   -3.40   11.20
   6 -10  -2   -3.80    8.90
  -6  10   2   -4.30   10.60
  -6  10   2   -5.30   13.80
  -5 -10   2  841.72   35.80
   5 -10  -2  849.52   37.80
   5 -10  -2  793.92   32.70
  -5  10   2  759.12   34.50
  -5  10   2  853.61   38.90
  -4 -10   2   95.29   13.20
   4 -10  -2   79.79   16.00
   4 -10  -2   77.19   11.20
  -4  10   2   62.39   12.00
  -4  10   2  101.39   16.30
   4  10  -2   94.09   14.10
  -3 -10   2  518.85   24.80
   3 -10  -2  531.05   27.50
   3 -10  -2  520.55   24.80
  -3 -10   2  509.65   22.40
  -3 -10   2  517.65   22.50
  -3  10   2  534.75   28.50
   3  10  -2  525.25   26.10
  -3  10   2  537.75   24.60
  -2 -10   2    8.60    8.10
  -2 -10   2   11.00    7.60
  -2 -10   2    9.80    8.20
   2 -10  -2    9.90    9.80
   2 -10  -2   13.00    8.00
   2  10  -2   12.00    8.90
  -2  10   2    5.60   10.00
   1 -10  -2  212.08   17.90
  -1 -10   2  206.78   16.40
   1 -10  -2  237.18   16.30
   1  10  -2  224.58   16.20
  -1  10   2  215.18   17.70
   0 -10  -2   93.29   11.90
   0 -10  -2  105.29    9.80
   0 -10   2   98.89   10.00
   0 -10   2  105.89   12.30
   0  10  -2  115.99   12.60
   0  10   2  113.49   11.60
   1 -10   2  143.19   14.60
  -1 -10  -2  129.79   11.70
  -1 -10  -2  112.29   11.10
   1 -10   2  138.09   14.00
  -1  10  -2  133.79   13.90
   1  10   2  132.19   13.50
   2 -10   2    1.50    7.50
   2 -10   2  -12.50   10.10
   2  10   2   13.80    9.40
  -2  10  -2   14.00   10.30
  -2  10  -2    6.10    7.20
  -3 -10  -2  713.63   31.40
   3 -10   2  715.53   29.30
   3 -10   2  684.53   31.80
  -3  10  -2  742.43   32.90
   3  10   2  769.22   32.40
  -3  10  -2  712.23   29.20
   4 -10   2   45.00    9.60
   4 -10   2   40.70   13.60
  -4 -10  -2   27.30   10.80
   4  10   2   33.90   12.00
  -4  10  -2   60.89   13.80
  -4  10  -2   26.70    9.70
   5 -10   2  423.06   27.10
   5 -10   2  404.66   21.70
  -5 -10  -2  381.06   25.50
  -5  10  -2  383.76   28.20
  -5  10  -2  388.76   24.30
   6 -10   2    5.30   14.40
  -6  10  -2   -1.40   10.70
  -6  10  -2   -7.90   14.10
   7 -10   2  139.39   20.40
  -7  10  -2  144.59   21.90
   8 -10   2   -0.60   16.60
   8 -10   2    3.10   17.50
  -8  10  -2    7.50   17.40
   9 -10   2  156.78   23.80
  -9  10  -2  165.68   24.60
  10 -10   2    7.60   20.10
 -10  10  -2   -7.10   19.30
 -11  10  -2   43.20   23.80
 -11  11   2  105.89   27.60
  10 -11  -2   18.50   21.00
 -10  11   2   39.30   23.60
  -9  11   2   51.99   21.00
   8 -11  -2   21.20   19.00
  -8  11   2   32.30   19.30
   7 -11  -2   10.20   17.80
  -7  11   2   42.90   18.50
   6 -11  -2  247.38   21.10
  -6 -11   2  286.27   27.00
   6 -11  -2  243.18   25.20
  -6  11   2  188.38   19.30
  -6  11   2  247.98   25.70
   5 -11  -2  236.08   21.30
   5 -11  -2  271.57   26.90
  -5  11   2  245.38   23.70
  -5  11   2  269.37   25.10
   5  11  -2  240.28   23.80
   4 -11  -2   81.39   15.50
   4 -11  -2   58.39   10.60
  -4  11   2   72.99   11.50
  -4  11   2  102.39   16.70
   4  11  -2   72.79   14.00
  -3 -11   2  634.34   28.20
  -3 -11   2  611.54   25.90
   3 -11  -2  619.84   27.80
   3 -11  -2  590.54   29.90
  -3 -11   2  612.74   25.30
   3  11  -2  610.54   29.40
  -3  11   2  602.64   26.90
  -3  11   2  624.54   31.40
  -2 -11   2 1075.49   38.50
   2 -11  -2 1076.89   38.60
  -2 -11   2 1049.49   37.50
   2 -11  -2 1029.10   40.80
  -2  11   2 1060.49   41.10
   2  11  -2 1139.39   40.40
  -1 -11   2  153.98   13.30
  -1 -11   2  144.09   13.80
   1 -11  -2  155.58   15.30
   1 -11  -2  168.08   15.30
  -1  11   2  147.49   15.00
   1  11  -2  148.09   14.80
   0 -11   2  191.88   15.40
   0 -11  -2  184.18   14.30
   0 -11  -2  180.18   16.10
   0 -11   2  174.78   17.20
   0  11   2  166.18   15.50
   0  11  -2  208.38   17.80
  -1 -11  -2  701.93   32.80
   1 -11   2  788.72   30.40
   1 -11   2  799.22   32.80
  -1 -11  -2  804.52   30.00
  -1  11  -2  778.32   32.80
   1  11   2  808.32   33.20
  -2 -11  -2  140.29   12.70
  -2 -11  -2  108.69   11.60
   2 -11   2   95.89   11.40
   2 -11   2  142.19   16.30
  -2  11  -2  120.89   11.30
   2  11   2  144.39   15.20
  -2  11  -2  155.98   16.40
   3 -11   2  426.36   23.30
   3 -11   2  428.66   25.90
  -3  11  -2  402.06   26.50
  -3  11  -2  418.96   22.80
   3  11   2  429.66   25.10
   4 -11   2  103.79   12.20
   4 -11   2  107.09   16.60
   4  11   2  102.19   15.20
  -4  11  -2  107.39   13.00
  -4  11  -2  103.49   16.80
   5 -11   2  128.39   18.20
   5 -11   2  119.69   13.10
   5  11   2   97.39   16.60
  -5  11  -2   81.19   13.40
  -5  11  -2  139.19   19.20
   6 -11   2  310.87   20.10
   6 -11   2  346.77   28.90
  -6  11  -2  293.17   31.00
  -6  11  -2  360.86   30.00
   7 -11   2   51.89   18.40
  -7  11  -2   45.00   18.20
   8 -11   2  -27.70   17.10
   8 -11   2    0.50   15.10
  -8  11  -2   16.50   18.30
   9 -11   2   21.70   18.60
  -9  11  -2   58.69   21.30
  10 -11   2  107.29   24.20
 -10  11  -2   64.79   23.00
 -11  11  -2   77.89   25.00
 -11  12   2   36.20   24.30
 -10  12   2   78.89   25.60
   9 -12  -2   49.40   36.50
  -9  12   2   83.29   23.20
   8 -12  -2  363.46   35.10
  -8  12   2  374.86   35.70
   7 -12  -2   25.20   20.10
   7 -12  -2   28.50   10.80
  -7  12   2    2.90   17.40
   6 -12  -2  132.69   20.60
   6 -12  -2  100.99   14.10
  -6  12   2  114.89   21.10
   5 -12  -2   46.70   11.90
   5 -12  -2   80.39   17.70
   5  12  -2   55.79   15.00
  -5  12   2   53.09   13.80
  -5  12   2   38.60   17.40
   4 -12  -2  850.61   35.50
   4 -12  -2  866.61   39.30
   4  12  -2  937.81   38.60
  -4  12   2  866.81   40.70
  -4  12   2  826.82   35.50
  -3 -12   2   10.60    9.80
  -3 -12   2   26.80   10.00
  -3 -12   2   37.20   11.30
   3 -12  -2   25.90   12.90
   3 -12  -2   23.30    9.50
  -3  12   2   13.20    9.20
  -3  12   2   25.00   13.50
   3  12  -2    9.10   11.40
  -2 -12   2  152.78   14.30
   2 -12  -2  150.98   17.10
  -2 -12   2  166.98   16.60
   2 -12  -2  201.28   18.10
  -2  12   2  183.48   17.80
   2  12  -2  170.08   16.40
   1 -12  -2   60.69   12.70
  -1 -12   2   24.60   11.10
  -1 -12   2   19.80    8.10
   1 -12  -2   15.00    8.90
  -1  12   2   42.50   12.00
   1  12  -2   35.40   10.10
   0 -12   2 1189.98   41.20
   0 -12   2 1293.97   44.00
   0 -12  -2 1236.78   42.90
   0 -12  -2 1232.08   40.80
   0  12  -2 1219.28   43.20
   0  12   2 1186.58   41.70
   1 -12   2  210.78   17.40
  -1 -12  -2  243.98   17.50
   1 -12   2  229.58   20.40
  -1  12  -2  219.88   20.10
   1  12   2  200.28   19.70
   2 -12   2   44.00    9.30
   2 -12   2   43.20   12.50
  -2 -12  -2   57.99   10.50
  -2 -12  -2   47.80    9.20
  -2  12  -2   56.19   13.30
   2  12   2   40.10   12.10
  -2  12  -2   54.69    9.60
   3 -12   2   69.69   14.70
   3 -12   2   64.69   11.30
  -3  12  -2   48.90   10.70
   3  12   2   62.89   13.50
  -3  12  -2   45.30   14.40
   4 -12   2 1089.99   44.70
   4 -12   2 1069.29   40.70
  -4  12  -2 1047.10   40.80
   4  12   2 1081.79   44.80
  -4  12  -2 1074.79   45.00
   5 -12   2   -5.30   15.00
   5 -12   2   -6.00   10.10
  -5  12  -2   16.90   12.00
  -5  12  -2   11.90   15.30
   5  12   2    9.60   13.00
   6 -12   2   19.20    9.90
   6 -12   2   17.70   16.50
  -6  12  -2   28.40   17.40
   7 -12   2   53.69   20.10
  -7  12  -2   74.59   19.80
   8 -12   2  257.67   26.80
  -8  12  -2  199.38   26.20
   9 -12   2  -16.70   17.60
  -9  12  -2  -30.80   18.30
  10 -12   2  -15.10   19.90
 -10  12  -2  -20.80   21.20
 -10  13   2  239.48   32.70
   9 -13  -2   50.29   31.40
  -9  13   2   -5.30   20.60
   8 -13  -2   87.29   23.10
  -8  13   2   50.49   21.70
   7 -13  -2  279.87   22.30
   7 -13  -2  249.18   27.90
  -7  13   2  240.58   28.70
   6 -13  -2  212.68   25.30
   6 -13  -2  209.78   22.30
  -6  13   2  206.48   25.70
   5 -13  -2   22.40   11.90
   5 -13  -2    5.80   17.20
   5  13  -2   59.89   16.10
  -5  13   2   -2.40   12.50
  -5  13   2   22.20   17.10
   4 -13  -2   61.39   16.40
   4 -13  -2   36.20   11.20
   4  13  -2   48.00   14.50
  -4  13   2   48.80   15.90
  -4  13   2   37.40   12.20
   3 -13  -2  268.77   24.70
   3 -13  -2  237.28   21.30
  -3 -13   2  250.07   20.70
   3  13  -2  265.47   23.60
  -3  13   2  299.67   25.80
   2 -13  -2 1365.06   49.99
   2 -13  -2 1354.86   47.60
  -2 -13   2 1370.06   47.90
  -2 -13   2 1321.57   46.90
   2  13  -2 1426.66   50.29
  -2  13   2 1372.46   50.29
   1 -13  -2   52.19   12.80
  -1 -13   2   39.10   11.50
  -1 -13   2   48.20    8.90
   1 -13  -2   29.60    9.10
   1  13  -2   18.10    9.30
  -1  13   2   30.00   11.80
   0 -13  -2  148.39   14.80
   0 -13  -2  149.88   15.20
   0 -13   2  179.58   17.10
   0 -13   2  140.69   16.00
   0  13  -2  162.08   15.90
   0  13   2  118.79   13.00
  -1 -13  -2   83.79   13.00
   1 -13   2   93.09   15.20
   1 -13   2   90.59   11.80
  -1  13  -2   91.49   15.00
   1  13   2   90.49   14.40
   2 -13   2  320.97   21.20
  -2 -13  -2  436.86   21.80
   2 -13   2  395.46   26.10
  -2 -13  -2  369.86   21.80
  -2  13  -2  421.56   26.70
   2  13   2  397.36   25.80
   3 -13   2  365.66   27.00
   3 -13   2  326.17   22.80
  -3  13  -2  296.67   21.70
   3  13   2  272.17   25.10
  -3  13  -2  295.37   26.40
   4 -13   2  -17.20   14.00
   4 -13   2   -5.30    9.90
  -4  13  -2   -8.80   10.40
  -4  13  -2   -5.30   14.70
   4  13   2    5.50   12.60
   5 -13   2  242.98   24.00
   5 -13   2  269.07   22.30
  -5  13  -2  215.68   24.00
   5  13   2  211.68   22.60
  -5  13  -2  249.48   24.00
   6 -13   2  231.78   21.00
   6 -13   2  250.17   25.30
  -6  13  -2  233.48   25.70
   7 -13   2    9.20   19.00
  -7  13  -2    9.30   18.40
   8 -13   2   53.49   21.70
  -8  13  -2   36.20   20.80
   9 -13   2   48.20   20.10
  -9  13  -2   23.50   20.70
  10 -13   2  173.88   29.20
 -10  13  -2  117.89   27.40
 -10  14   2  -20.80   21.80
  -9  14   2  127.89   27.60
   8 -14  -2   12.90   21.90
  -8  14   2   21.10   21.20
   7 -14  -2   35.80   13.30
   7 -14  -2   31.20   22.00
  -7  14   2   41.10   19.90
   6 -14  -2   16.50   18.60
   6 -14  -2   -0.70   11.90
  -6  14   2   -1.30   18.10
   5 -14  -2  310.87   25.50
   5 -14  -2  357.76   31.30
  -5  14   2  283.97   26.10
  -5  14   2  333.97   31.50
   5  14  -2  365.26   28.40
   4 -14  -2  143.59   21.30
   4 -14  -2  148.79   16.30
  -4  14   2  137.89   15.80
   4  14  -2  149.59   19.10
  -4  14   2  139.49   21.60
   3 -14  -2  123.79   15.10
   3 -14  -2  130.59   19.40
  -3 -14   2  154.88   15.60
   3  14  -2  121.49   16.90
  -3  14   2  148.29   20.10
   2 -14  -2   -1.70    9.30
   2 -14  -2   31.50   13.20
  -2 -14   2   14.30   12.20
  -2 -14   2   10.00   11.00
  -2  14   2   11.40   12.70
   2  14  -2   24.30   12.60
  -1 -14   2 1137.69   42.30
  -1 -14   2 1075.29   38.80
   1 -14  -2 1094.79   40.80
   1 -14  -2 1087.99   42.80
   1  14  -2 1231.78   45.20
  -1  14   2 1127.69   42.40
   1  14  -2  991.70   39.40
   0 -14  -2    5.80    8.80
   0 -14   2   29.00    9.90
   0 -14  -2   17.80   12.80
   0 -14   2   21.60   12.00
   0  14   2  -18.60    9.80
   0  14  -2   19.50   11.10
   1 -14   2   72.59   15.10
   1 -14   2   62.19   11.20
  -1 -14  -2   46.30   12.40
  -1  14  -2   69.39   14.90
   1  14   2   54.39   13.60
   2 -14   2   33.20   14.30
  -2 -14  -2   52.79   11.90
   2 -14   2   19.80    9.40
  -2  14  -2   43.90   14.50
   2  14   2   31.60   13.00
   3 -14   2   55.69   12.20
   3 -14   2   56.59   15.70
  -3  14  -2   68.69   12.00
  -3  14  -2   71.99   16.90
   3  14   2   82.09   15.80
   4 -14   2   29.70   16.20
   4 -14   2   20.10   11.50
  -4  14  -2   -3.80   14.80
  -4  14  -2   17.20   12.00
   4  14   2   -8.10   13.90
   5 -14   2  313.17   29.70
   5 -14   2  238.18   23.10
  -5  14  -2  263.77   26.70
   5  14   2  218.58   23.40
   6 -14   2   11.40   11.00
   6 -14   2  -16.30   16.80
  -6  14  -2   -7.00   17.10
   7 -14   2  123.99   24.30
  -7  14  -2  135.99   24.30
   8 -14   2   -7.80   19.70
  -8  14  -2   32.70   20.80
   9 -14   2  108.49   24.80
  -9  14  -2  123.49   26.50
 -10  14  -2    8.00   23.00
   9 -15  -2   19.90   38.50
  -9  15   2   43.40   25.30
   8 -15  -2   44.30   24.20
  -8  15   2   22.70   21.60
   7 -15  -2  139.79   17.10
   7 -15  -2  148.89   27.10
  -7  15   2  156.78   26.40
   6 -15  -2   68.29   15.50
   6 -15  -2  141.49   24.10
  -6  15   2   51.99   21.10
   5 -15  -2   47.60   17.60
   5 -15  -2   79.89   20.40
  -5  15   2   34.50   14.90
  -5  15   2   24.20   19.10
   5  15  -2   54.79   17.20
   4 -15  -2   -2.40   15.80
  -4  15   2   18.20   16.10
   4  15  -2  -15.70   13.60
   3 -15  -2  428.36   31.20
  -3 -15   2  420.66   25.90
  -3  15   2  387.66   30.80
   3  15  -2  427.06   29.80
  -2 -15   2   26.70   13.00
   2 -15  -2   21.90   14.30
   2  15  -2   37.80   14.30
  -2  15   2   12.20   14.30
   1 -15  -2  143.39   15.80
  -1 -15   2  131.09   13.30
  -1 -15   2  179.18   18.40
   1 -15  -2  130.49   17.50
   1  15  -2  136.29   15.40
  -1  15   2  144.19   17.10
   1  15  -2  153.58   18.60
   0 -15   2  -16.90   12.00
   0 -15   2  -13.90    9.20
   0 -15  -2   -6.40   12.30
   0 -15  -2   -6.80    8.00
   0  15  -2    0.00   11.10
   0  15   2  -10.00    9.90
   1 -15   2   51.59   15.50
  -1 -15  -2   56.69   13.60
  -1  15  -2   81.09   15.50
   1  15   2   72.09   14.90
   2 -15   2  116.29   18.00
  -2 -15  -2  138.99   15.90
  -2  15  -2  142.39   18.90
   2  15   2  105.09   17.10
   3 -15   2  206.98   22.30
  -3 -15  -2  171.18   16.70
   3  15   2  157.88   20.10
  -3  15  -2  149.99   20.70
   4 -15   2   -2.80   10.90
   4 -15   2   -9.30   15.40
   4  15   2   11.10   14.90
  -4  15  -2   19.70   16.20
  -4  15  -2  -15.00   11.40
   5 -15   2   64.49   14.30
   5 -15   2  112.39   21.00
   5  15   2   67.49   18.80
  -5  15  -2   67.69   19.40
   6 -15   2   46.50   13.60
   6 -15   2  117.99   22.60
  -6  15  -2   28.60   19.10
   7 -15   2   39.00   20.90
   7 -15   2   53.59   12.20
  -7  15  -2   38.40   20.50
   8 -15   2   30.50   21.80
  -8  15  -2    0.50   20.80
  -9  15  -2   68.59   25.30
  -9  16   2   65.69   26.10
   8 -16  -2  298.37   33.40
  -8  16   2  242.18   32.30
   7 -16  -2    3.50   13.00
   7 -16  -2   -4.70   22.00
  -7  16   2  -33.50   19.10
   6 -16  -2   22.20   20.30
  -6  16   2   -6.60   19.10
   5 -16  -2   94.89   22.80
  -5  16   2   65.09   15.30
   5  16  -2   83.99   19.90
  -5  16   2   42.20   19.70
   4 -16  -2  569.34   36.70
  -4 -16   2  575.04   30.20
   4  16  -2  590.44   36.00
  -4  16   2  543.65   37.00
   3 -16  -2   20.30   16.60
  -3 -16   2   24.90   13.60
   3  16  -2    1.00   13.40
  -3  16   2  -23.70   15.10
   2 -16  -2  192.18   21.40
  -2 -16   2  183.98   19.30
  -2  16   2  164.48   19.90
   2  16  -2  146.59   19.60
  -1 -16   2   59.09   15.70
   1 -16  -2   58.39   15.90
   1  16  -2   69.49   16.70
  -1  16   2   43.40   14.60
   0 -16  -2  398.56   28.40
   0 -16   2  498.25   30.00
   0  16   2  472.35   30.60
   0  16  -2  410.26   26.90
  -1 -16  -2   11.80   13.30
   1 -16   2   28.50   13.90
  -1 -16  -2    8.70    9.10
  -1  16  -2   12.50   13.40
   1  16   2   19.10   13.80
  -2 -16  -2   25.30   13.30
   2 -16   2    2.30   14.90
  -2  16  -2   29.00   15.60
   2  16   2    8.20   13.10
   3 -16   2   31.00   16.40
  -3 -16  -2   23.50   13.10
  -3  16  -2    0.10   15.90
   3  16   2   13.80   15.00
   4 -16   2  375.56   32.50
  -4  16  -2  331.67   31.40
   4  16   2  345.77   31.10
  -4  16  -2  309.17   25.30
   5 -16   2   50.69   19.90
  -5  16  -2   25.70   18.60
   6 -16   2    3.10   13.00
   6 -16   2    4.30   18.80
  -6  16  -2  -33.50   17.30
   7 -16   2    3.40   11.30
   7 -16   2   -7.80   20.50
  -7  16  -2  -13.30   19.70
   8 -16   2  183.48   28.10
  -8  16  -2  132.79   27.60
  -9  16  -2   22.20   23.40
   8 -17  -2   21.90   24.10
  -8  17   2   -5.80   22.00
   7 -17  -2   44.60   22.60
   7 -17  -2   52.29   24.30
  -7  17   2   41.70   23.70
   6 -17  -2  410.76   38.00
  -6  17   2  357.26   34.70
   5 -17  -2  132.89   23.50
  -5  17   2   67.39   21.90
   4 -17  -2   60.99   20.20
  -4 -17   2   40.20   15.30
   4  17  -2   26.60   16.70
  -4  17   2   36.20   19.00
   3 -17  -2   23.00   17.80
  -3 -17   2   21.80   15.10
   3  17  -2   11.70   15.70
  -3  17   2   49.70   18.80
   2 -17  -2  450.55   32.60
  -2 -17   2  469.35   29.10
   2  17  -2  432.86   32.60
  -2  17   2  393.86   30.40
   1 -17  -2   23.50   16.10
  -1 -17   2   35.10   15.20
   1  17  -2   15.40   15.60
   0 -17  -2   10.10   14.80
   0 -17   2   13.60   15.30
   0  17   2   -7.70   13.90
   1 -17   2  256.47   24.40
  -1 -17  -2  244.68   22.90
   1  17   2  310.37   28.60
  -1  17  -2  261.27   26.10
   2 -17   2  477.85   32.30
  -2 -17  -2  375.26   26.90
  -2  17  -2  357.26   30.70
   2  17   2  376.86   31.00
   3 -17   2   12.40   18.10
  -3 -17  -2   45.90   15.20
  -3  17  -2   26.20   17.10
   4 -17   2   56.59   19.90
  -4  17  -2   39.00   18.60
   5 -17   2   73.89   22.10
  -5  17  -2   35.50   20.00
   6 -17   2  293.07   31.00
  -6  17  -2  290.57   31.70
   7 -17   2    0.90   22.30
   7 -17   2   -1.00   12.50
  -7  17  -2  -37.30   19.00
   8 -17   2   -6.40   22.50
  -8  17  -2  -48.50   20.60
   8 -18  -2   30.10   25.80
  -8  18   2  -26.50   22.00
   7 -18  -2   16.10   23.90
  -7  18   2   -0.60   21.90
   6 -18  -2  -23.80   20.50
  -6  18   2  -17.30   19.60
   5 -18  -2  365.36   35.90
  -5  18   2  374.16   36.50
  -4 -18   2   55.69   16.90
   4 -18  -2    1.60   19.30
  -4  18   2  -10.60   19.30
   3 -18  -2  112.99   22.10
  -3 -18   2  115.69   18.80
  -3  18   2  106.29   20.80
   2 -18  -2    7.90   16.30
  -2 -18   2   37.90   16.40
   2  18  -2   49.90   24.60
  -1 -18   2  275.37   27.10
   1 -18  -2  221.08   24.40
   1  18  -2  237.58   25.70
   0 -18   2   10.90   16.00
   0 -18  -2   27.50   16.20
   1 -18   2  251.67   25.40
  -1 -18  -2  282.87   26.80
   2 -18   2    6.60   17.00
  -2 -18  -2   32.30   15.20
  -2  18  -2   -3.90   16.80
  -3 -18  -2  316.57   26.40
   3 -18   2  330.87   32.70
  -3  18  -2  315.57   29.50
   4 -18   2   68.29   21.40
  -4  18  -2   42.30   21.10
   5 -18   2   34.10   22.30
  -5  18  -2    5.00   19.70
   6 -18   2   20.50   22.30
  -6  18  -2   15.40   21.40
   7 -18   2   42.10   24.00
  -7  18  -2   68.49   24.30
   7 -19  -2  156.98   30.80
  -7  19   2  151.18   28.80
   6 -19  -2   51.99   24.40
  -6  19   2   47.80   24.90
   5 -19  -2   37.50   22.20
  -5  19   2   44.10   22.50
   4 -19  -2   47.20   20.10
  -4 -19   2   18.70   17.20
   3 -19  -2  148.39   24.30
  -3 -19   2  174.38   21.90
  -2 -19   2  126.69   20.80
   2 -19  -2  135.99   23.50
  -1 -19   2  155.48   21.90
   1 -19  -2   98.79   20.60
   0 -19   2  -14.10   15.50
   0 -19  -2    8.00   16.30
  -1 -19  -2  330.47   29.30
   1 -19   2  319.97   31.20
  -2 -19  -2   42.50   17.20
   2 -19   2   45.60   19.00
  -3 -19  -2  154.98   20.50
   3 -19   2  120.39   23.30
   4 -19   2   -3.20   20.70
  -4  19  -2  -20.60   18.20
   5 -19   2  164.78   28.30
  -5  19  -2  175.08   27.00
   6 -19   2   87.79   25.70
  -6  19  -2   86.59   25.50
   7 -19   2   51.19   25.80
  -7  19  -2   -9.90   21.90
   6 -20  -2   48.60   25.70
  -6  20   2   -0.20   26.20
  -5 -20   2    5.20   16.80
   5 -20  -2   24.40   22.20
  -4 -20   2  124.59   21.80
   4 -20  -2  142.69   28.30
  -3 -20   2   13.00   17.20
   3 -20  -2   16.50   19.00
   2 -20  -2   10.70   18.60
  -2 -20   2   23.10   18.40
   1 -20  -2  141.39   23.20
  -1 -20   2  104.79   21.30
   0 -20   2  595.64   38.20
   0 -20  -2  630.94   38.40
   1 -20   2   -9.30   16.80
  -1 -20  -2    7.30   17.00
  -2 -20  -2   15.40   17.20
   2 -20   2    3.10   19.50
   3 -20   2   43.40   21.60
  -3 -20  -2   83.79   18.40
   4 -20   2  370.76   35.10
   5 -20   2   35.60   22.90
  -5  20  -2   -7.50   21.10
   6 -20   2   11.00   22.60
  -6  20  -2  -24.40   21.40
   5 -21  -2   23.60   22.90
  -5 -21   2   22.40   18.50
   4 -21  -2   14.60   22.00
  -4 -21   2   27.10   18.80
   3 -21  -2   32.60   21.50
  -3 -21   2   24.20   20.10
   2 -21  -2  262.07   29.10
  -2 -21   2  293.87   28.60
  -1 -21   2   10.60   18.00
   1 -21  -2   19.70   18.00
   0 -21   2   42.70   19.90
   0 -21  -2    7.90   17.90
  -1 -21  -2   26.80   19.10
   1 -21   2    9.50   18.90
   2 -21   2  245.38   30.60
  -2 -21  -2  272.47   27.00
  -3 -21  -2   85.99   19.60
   3 -21   2   25.30   22.00
  -4 -21  -2    7.10   17.20
   4 -21   2   15.00   22.10
   5 -21   2   50.69   24.10
   3 -22  -2   93.19   25.70
  -3 -22   2   45.40   21.30
   2 -22  -2   55.29   20.70
  -2 -22   2   32.30   20.40
  -1 -22   2  288.37   29.50
   1 -22  -2  225.58   28.40
   0 -22   2   26.90   19.70
   0 -22  -2   28.40   19.80
  -1 -22  -2  149.39   23.90
   1 -22   2  135.69   25.50
  -2 -22  -2   16.00   18.80
   2 -22   2    4.90   21.00
   3 -22   2   45.90   23.90
  -3 -22  -2   87.09   21.40
   0 -23  -2   25.90   20.60
   0 -23   2    6.20   21.30
 -12   0   3  -11.50   19.00
 -11   0   3   -8.60   16.80
  11   0  -3    7.00   22.10
 -10   0   3    0.20   15.40
  10   0  -3   44.40   20.50
  -9   0   3  684.53   35.00
   9   0  -3  719.23   40.80
   8   0  -3  -12.60   15.00
  -8   0   3   15.90   12.90
  -7   0   3   23.90   11.00
   7   0  -3    0.50   14.20
   6   0  -3  -16.00   12.40
  -6   0   3   -9.60    8.60
  -6   0   3   14.00    9.80
  -5   0   3  796.72   29.00
   5   0  -3  722.23   31.70
  -4   0   3    5.10    6.90
  -3   0   3  308.67   15.20
  -2   0   3    2.20    5.70
  -2   0   3    3.00    4.70
   1   0  -3  211.18   10.70
   1   0  -3  202.28   10.10
  -1   0   3  219.78   10.50
   1   0  -3  234.48   10.40
   0   0   3   -3.70    3.50
   0   0   3    1.40    3.40
   0   0  -3   -1.00    3.30
   0   0  -3    4.40    3.60
   1   0   3 1836.32   51.69
  -1   0  -3 1877.71   51.89
  -1   0  -3 1842.22   51.99
   1   0   3 1797.92   51.59
  -2   0  -3   -7.90    4.50
  -2   0  -3   -2.50    5.40
   2   0   3   -2.00    6.00
  -2   0  -3    2.60    4.90
  -3   0  -3 3687.63  103.19
   3   0   3 3624.24  102.89
   4   0   3    1.70    7.90
  -4   0  -3    3.10    7.30
  -5   0  -3  628.44   26.60
   5   0   3  604.74   27.90
   6   0   3  -18.90   11.30
   7   0   3  256.67   24.30
   8   0   3    0.30   15.20
   9   0   3   -4.40   17.40
  10   0   3   12.00   19.20
 -11   0  -3   56.89   18.70
  11   0   3   30.00   22.60
 -12   0  -3  -28.30   18.60
 -12  -1   3    7.30   20.40
 -12   1   3   44.80   20.50
  11  -1  -3   81.79   24.20
 -11  -1   3  122.89   20.90
 -11   1   3  114.79   21.70
  11   1  -3   60.59   24.50
  10  -1  -3  196.48   26.40
 -10  -1   3  179.28   20.10
  10   1  -3  151.78   25.40
 -10   1   3  197.08   22.50
  -9  -1   3    9.20   14.10
   9  -1  -3   12.10   17.80
  -9   1   3   19.70   14.60
   9   1  -3    0.20   17.30
   8  -1  -3   79.99   18.70
  -8  -1   3  106.29   15.20
  -8   1   3   85.79   15.40
   8   1  -3  105.19   19.50
   7  -1  -3   84.99   17.10
  -7  -1   3   62.79   11.60
  -7  -1   3  118.99   13.80
   7   1  -3   94.99   16.80
  -7   1   3  111.49   14.20
  -6  -1   3 1327.27   44.60
   6  -1  -3 1337.07   48.70
  -6   1   3 1364.16   45.80
   6   1  -3 1390.06   49.70
  -5  -1   3   11.40    7.90
  -5   1   3   -2.70    9.20
   5   1  -3  -17.60    9.80
  -4  -1   3   32.40    7.40
  -4   1   3    5.10    7.70
   4   1  -3   -1.80    8.70
  -4   1   3    8.60    7.30
  -4   1   3   15.10    5.60
  -3  -1   3  166.38   11.70
  -3   1   3  158.58   13.10
   3   1  -3  156.38   11.40
  -3   1   3  170.28   11.10
   2  -1  -3  290.67   12.40
  -2  -1   3  283.87   13.60
  -2  -1   3  270.17   12.80
  -2   1   3  289.47   14.40
   2   1  -3  270.57   13.50
  -2   1   3  318.87   13.80
  -1  -1   3 1408.86   39.40
  -1  -1   3 1359.96   40.20
  -1  -1   3 1404.66   40.20
   1  -1  -3 1399.66   40.30
   1   1  -3 1400.96   39.30
   1   1  -3 1399.66   39.00
   1   1  -3 1295.47   39.80
  -1   1   3 1423.66   40.60
   1   1  -3 1342.67   40.20
   0  -1   3  553.74   17.90
   0  -1  -3  534.35   17.20
   0  -1  -3  535.75   16.70
   0  -1   3  504.55   17.60
   0   1  -3  517.55   17.90
   0   1  -3  575.34   17.30
   0   1   3  534.85   17.30
   0   1  -3  508.65   17.60
   0   1   3  549.95   16.60
   1  -1   3  245.88   11.40
  -1  -1  -3  261.57   10.60
  -1  -1  -3  245.98   10.20
   1  -1   3  236.98   11.40
  -1   1  -3  241.78   12.00
  -1   1  -3  242.88   11.40
   2  -1   3 4128.69  115.29
   2  -1   3 4125.49  114.99
  -2  -1  -3 4271.07  116.39
  -2   1  -3 4238.48  115.49
  -2   1  -3 4290.67  115.59
  -2   1  -3 4124.19  115.59
   3  -1   3   25.60    6.00
   3  -1   3   22.50    7.80
  -3  -1  -3   23.50    7.00
  -3   1  -3   28.80    6.70
  -3   1  -3   20.20    6.10
  -3   1  -3   20.60    6.70
   3   1   3   19.60    8.00
   4  -1   3    5.70    8.20
  -4  -1  -3    0.70    7.50
  -4   1  -3   -6.80    6.10
  -4   1  -3   -2.50    6.00
   4   1   3    1.50    7.80
  -4   1  -3    2.70    7.00
  -5  -1  -3  706.43   29.20
   5  -1   3  669.03   29.70
  -5   1  -3  686.53   26.40
   5   1   3  716.13   29.50
  -5   1  -3  695.83   25.70
  -6  -1  -3  372.46   22.00
   6  -1   3  309.87   24.20
  -6   1  -3  344.37   18.40
   6   1   3  328.97   23.30
  -6   1  -3  353.86   19.80
   7  -1   3  -11.60   13.50
  -7   1  -3   27.70   10.40
  -7   1  -3   20.40    9.50
   7   1   3    4.00   13.20
   8  -1   3   37.80   17.20
  -8   1  -3   79.59   13.70
   8   1   3   54.99   17.80
   9  -1   3   49.80   19.50
   9   1   3   69.29   20.30
  -9   1  -3   55.29   15.40
  10  -1   3  220.88   27.60
 -10   1  -3  186.88   21.80
  10   1   3  176.88   25.70
  11  -1   3  162.08   27.40
  11   1   3  146.99   27.20
 -11   1  -3  209.58   23.50
 -12   1  -3   -1.70   19.40
 -12  -2   3  228.18   26.40
 -12   2   3  261.67   29.00
  11  -2  -3    0.70   21.90
 -11   2   3   30.80   19.30
  11   2  -3   62.49   24.60
  10  -2  -3  133.79   24.80
 -10  -2   3  143.19   19.60
  10   2  -3  166.18   25.80
 -10   2   3  179.28   22.40
  -9  -2   3  -12.20   13.10
   9  -2  -3   11.60   18.00
   9   2  -3   28.30   18.70
  -9   2   3   43.90   15.40
  -8  -2   3  428.66   24.90
   8  -2  -3  395.06   31.10
  -8   2   3  421.76   27.60
   8   2  -3  409.26   31.20
   7  -2  -3   33.70   14.80
  -7  -2   3   60.99   11.50
  -7   2   3   45.70    9.20
  -7   2   3   74.09   13.60
   7   2  -3   61.89   15.50
  -6  -2   3   93.89   11.10
   6   2  -3  120.39   16.10
  -6   2   3   85.09    9.80
  -6   2   3   82.79   12.70
  -5  -2   3  280.77   16.80
   5   2  -3  293.47   21.30
  -5   2   3  310.57   16.70
  -5   2   3  275.47   19.20
  -4  -2   3 2289.67   68.29
  -4   2   3 2388.76   70.59
   4   2  -3 2336.87   71.49
  -4   2   3 2467.95   68.49
  -3  -2   3  204.38   11.60
  -3  -2   3  189.18   12.00
   3   2  -3  191.28   14.30
  -3   2   3  193.88   12.90
  -3   2   3  174.18   14.30
  -2  -2   3    8.70    5.40
  -2  -2   3    5.50    5.30
   2  -2  -3    0.80    5.10
  -2   2   3   -6.90    6.00
   2   2  -3    8.20    6.60
  -2   2   3    0.90    5.90
  -2   2   3   -1.10    5.70
   2   2  -3    5.80    5.60
   1  -2  -3 2425.96   67.29
  -1  -2   3 2340.97   66.99
  -1  -2   3 2441.76   65.89
  -1  -2   3 2349.67   66.89
   1   2  -3 2438.06   67.19
  -1   2   3 2302.57   66.99
  -1   2   3 2430.96   67.39
   1   2  -3 2338.17   66.69
   0  -2   3 2475.75   69.79
   0  -2   3 2422.56   69.59
   0  -2  -3 2496.85   68.99
   0   2   3 2515.05   68.89
   0   2  -3 2638.74   68.99
   0   2  -3 2420.56   69.59
   0   2   3 2507.15   69.09
   0   2  -3 2494.45   69.89
   0   2   3 2367.16   68.69
   1  -2   3  144.99    9.30
  -1  -2  -3  131.99   10.60
   1  -2   3  136.19   10.20
   1  -2   3  126.89   10.40
  -1   2  -3  117.39   10.10
  -1   2  -3  144.89    9.50
  -1   2  -3  132.99   10.90
   1   2   3  114.69   10.50
  -2  -2  -3  473.75   18.50
  -2  -2  -3  430.26   18.20
   2  -2   3  397.96   17.40
   2  -2   3  462.35   16.70
  -2   2  -3  435.86   17.60
  -2   2  -3  461.45   15.90
  -2   2  -3  437.66   18.10
   3  -2   3    4.60    5.80
   3  -2   3    3.40    6.60
  -3  -2  -3   10.70    6.50
  -3   2  -3   -8.40    5.60
  -3   2  -3    5.10    6.60
   3   2   3    5.80    7.40
   4  -2   3 1387.36   43.00
   4  -2   3 1486.55   45.70
  -4  -2  -3 1363.76   45.80
  -4   2  -3 1436.36   44.20
  -4   2  -3 1373.96   44.50
   4   2   3 1432.26   46.30
  -5  -2  -3   60.39   10.90
   5  -2   3   38.40   11.00
  -5   2  -3   45.30    8.70
  -5   2  -3   59.49   10.00
   5   2   3   41.20   11.00
   6  -2   3  -30.80   10.20
  -6   2  -3    4.60    9.10
   6   2   3  -13.20   10.70
   7  -2   3  -20.70   12.30
   7   2   3   19.90   12.90
  -7   2  -3   -1.30   10.60
   8  -2   3 1105.39   47.30
   8   2   3 1118.69   47.90
  -8   2  -3 1117.59   43.10
   9  -2   3    4.80   17.30
  -9   2  -3   12.30   13.70
   9   2   3   13.20   17.70
  10  -2   3  -29.90   18.20
  10   2   3    6.20   20.10
 -10   2  -3   23.50   16.30
  11  -2   3    6.90   21.70
 -11   2  -3   22.40   18.50
  11   2   3   32.20   25.40
 -12   2  -3  252.47   28.60
 -12   3   3   47.30   22.10
  11  -3  -3  171.48   28.70
 -11  -3   3  156.68   21.40
 -11   3   3  113.89   23.40
  11   3  -3  186.68   29.40
  10  -3  -3  151.18   25.30
  10   3  -3  136.59   25.10
 -10   3   3  157.78   22.70
   9  -3  -3  -15.80   17.30
   9   3  -3   39.00   18.50
  -9   3   3   31.30   16.50
   8  -3  -3  199.18   23.10
   8   3  -3  192.88   23.30
  -8   3   3  174.88   19.60
   7   3  -3  254.37   24.80
  -7   3   3  249.97   18.90
  -7   3   3  276.37   22.60
  -6   3   3  275.97   18.20
   6   3  -3  251.87   22.70
  -6   3   3  247.58   20.80
  -5   3   3   35.00    7.90
  -5   3   3   45.30   10.70
   5   3  -3   22.00   11.70
  -4   3   3  100.79    9.50
   4   3  -3   98.19   12.40
  -4   3   3  103.59   12.00
   3  -3  -3 1261.07   37.20
  -3  -3   3 1184.78   37.40
  -3  -3   3 1158.78   37.10
  -3  -3   3 1217.58   38.00
  -3   3   3 1297.07   38.60
  -3   3   3 1218.88   39.90
   3   3  -3 1256.37   39.70
   2  -3  -3 3311.27   90.09
  -2  -3   3 3141.69   89.79
  -2  -3   3 3335.47   90.29
   2  -3  -3 3174.68   91.19
  -2  -3   3 3175.88   89.69
  -2   3   3 3243.98   91.49
   2   3  -3 3121.29   89.49
  -2   3   3 3312.07   90.39
   2   3  -3 3236.68   90.29
   1  -3  -3  202.68   13.10
  -1  -3   3  204.78   11.70
  -1  -3   3  208.38   10.00
  -1  -3   3  199.58   11.70
   1  -3  -3  188.08   11.70
   1  -3  -3  204.48   12.10
   1   3  -3  197.48   11.80
  -1   3   3  209.78   12.60
   0  -3  -3    1.30    5.10
   0  -3   3    5.90    4.30
   0  -3   3    0.70    5.80
   0  -3  -3   -0.30    4.60
   0  -3   3    0.10    5.50
   0   3  -3    0.20    5.60
   0   3   3   -2.80    4.60
   0   3   3    1.00    4.70
   0   3   3    4.90    5.00
   0   3  -3    5.70    4.20
   0   3  -3   13.10    6.00
  -1  -3  -3   29.50    6.40
   1  -3   3   33.50    6.90
   1  -3   3   36.20    5.40
  -1   3  -3   30.30    5.20
   1   3   3   43.30    6.60
  -1   3  -3   29.80    7.10
  -1   3  -3   38.00    6.90
  -2  -3  -3 1199.88   39.10
  -2  -3  -3 1278.27   39.30
   2  -3   3 1218.48   38.50
   2  -3   3 1274.97   36.50
  -2   3  -3 1224.78   39.00
  -2   3  -3 1202.38   38.50
  -2   3  -3 1286.77   37.40
  -3  -3  -3   -4.10    6.10
   3  -3   3   10.50    6.50
  -3  -3  -3    6.90    6.10
   3  -3   3    2.60    6.60
  -3   3  -3    3.70    4.50
  -3   3  -3    6.80    7.20
  -3   3  -3  -10.60    6.40
  -4  -3  -3   29.30    8.40
   4  -3   3   16.20    8.40
   4  -3   3    5.20    7.30
  -4   3  -3   20.60    5.30
   4   3   3   28.50    9.50
  -4   3  -3   16.80    8.40
  -5  -3  -3  140.29   14.30
   5  -3   3  138.79   13.80
   5  -3   3  147.79   14.80
   5   3   3  183.18   18.00
  -5   3  -3  187.48   15.90
   6  -3   3  514.55   22.70
   6  -3   3  531.65   27.40
   6   3   3  525.05   28.20
  -6   3  -3  514.75   25.80
   7  -3   3  304.57   24.80
  -7   3  -3  311.57   22.50
   7   3   3  296.07   26.30
   8  -3   3   54.29   17.10
  -8   3  -3   94.39   15.40
   8   3   3   71.29   18.70
   9  -3   3  186.58   25.00
   9   3   3  252.57   26.90
  -9   3  -3  294.57   26.50
  10  -3   3  159.88   24.90
 -10   3  -3  158.98   21.90
  10   3   3  165.98   26.40
  11  -3   3   53.49   22.50
 -11   3  -3   39.20   19.20
 -12   3  -3   27.30   21.30
 -12   4   3   -4.50   20.80
  11  -4  -3   -7.20   22.20
 -11   4   3   14.50   19.10
  11   4  -3  -25.70   33.20
  10  -4  -3   -8.60   19.80
  10   4  -3    8.40   21.20
 -10   4   3   -6.50   17.70
   9  -4  -3  310.27   32.10
   9   4  -3  384.36   33.50
  -9   4   3  371.86   29.80
   8  -4  -3   43.20   16.20
  -8  -4   3   15.70   11.60
  -8   4   3    9.10   13.50
   8   4  -3  -35.70   16.30
  -8   4   3   -2.30   10.50
  -7  -4   3   95.99   13.40
  -7   4   3  123.19   17.10
  -7   4   3  117.99   12.90
   7   4  -3  128.79   18.60
  -6  -4   3   14.20    9.80
  -6   4   3   -5.70    7.80
  -6   4   3   17.20   11.00
   6   4  -3    3.70   12.10
  -5  -4   3  982.90   35.80
   5   4  -3  974.50   38.10
  -5   4   3 1001.90   37.50
  -5   4   3 1007.70   35.10
   4  -4  -3    3.10    5.30
   4  -4  -3   -6.70    8.90
  -4  -4   3    3.60    7.00
  -4  -4   3    4.90    7.90
  -4   4   3    8.00    7.40
  -4   4   3    6.00    8.80
   4   4  -3  -31.00    8.80
   3  -4  -3  139.89   11.60
  -3  -4   3  149.88   12.90
  -3  -4   3  141.59   10.80
   3  -4  -3  138.79   12.40
  -3  -4   3  144.29   11.60
   3   4  -3  153.18   13.60
  -3   4   3  152.28   13.60
  -3   4   3  132.09   12.30
  -2  -4   3   80.39    8.00
  -2  -4   3  105.19    9.40
  -2  -4   3  106.99   10.60
  -2  -4   3   84.79    7.90
   2  -4  -3   83.89    9.90
   2  -4  -3   80.09    7.80
   2   4  -3   83.49    8.20
   2   4  -3   98.69    9.10
  -2   4   3   96.49   10.00
   2   4  -3   98.19    9.90
  -2   4   3   89.79    8.30
   1  -4  -3 3406.66   96.99
  -1  -4   3 3379.96   96.49
  -1  -4   3 3583.34   94.99
  -1  -4   3 3316.57   96.29
   1  -4  -3 3583.44   96.19
   1  -4  -3 3506.55   97.09
  -1   4   3 3436.76   96.89
   1   4  -3 3462.85   96.49
   0  -4   3  766.52   27.00
   0  -4   3  837.82   26.00
   0  -4   3  788.52   27.00
   0  -4  -3  808.22   25.80
   0  -4  -3  777.72   25.90
   0   4  -3  809.92   27.30
   0   4  -3  817.82   25.20
   0   4   3  868.21   25.90
   1  -4   3 3997.90  106.79
   1  -4   3 3723.93  107.59
  -1  -4  -3 3782.52  107.69
  -1   4  -3 3835.52  108.19
   1   4   3 3856.01  107.79
  -1   4  -3 3929.71  106.69
  -2  -4  -3   83.99    9.00
   2  -4   3   92.39    9.50
  -2   4  -3   71.39    9.30
   2   4   3   79.29    9.50
   3  -4   3  723.73   25.50
   3  -4   3  694.93   26.40
  -3  -4  -3  698.33   27.30
  -3  -4  -3  733.33   27.50
  -3   4  -3  700.63   27.30
  -3   4  -3  746.63   25.20
  -4  -4  -3  593.74   25.10
   4  -4   3  553.74   23.90
   4  -4   3  566.74   23.80
  -4  -4  -3  552.44   24.80
  -4   4  -3  573.54   25.20
  -4   4  -3  579.14   22.10
   5  -4   3  316.27   20.00
  -5  -4  -3  314.97   19.50
   5  -4   3  295.87   18.50
  -5  -4  -3  285.97   18.90
  -5   4  -3  304.17   16.10
  -5   4  -3  285.37   19.60
   5   4   3  305.07   21.40
   6  -4   3  161.88   15.90
   6  -4   3  150.88   16.40
  -6  -4  -3  137.69   14.40
   6   4   3  140.49   17.10
  -6   4  -3  138.99   15.50
  -6   4  -3  164.38   13.70
  -7  -4  -3  352.96   24.60
   7  -4   3  364.16   21.30
   7  -4   3  428.16   27.10
   7   4   3  428.06   28.80
  -7   4  -3  338.07   23.70
  -7   4  -3  373.06   25.40
   8  -4   3    1.40   14.10
  -8   4  -3   -0.60   13.10
   8   4   3   17.20   16.60
   9  -4   3  114.89   21.10
  -9   4  -3  107.19   18.70
   9   4   3   73.09   21.60
  10  -4   3   23.00   20.30
 -10   4  -3    9.40   17.10
  10   4   3   -1.70   20.80
  11  -4   3  307.57   32.20
 -11   4  -3  267.27   28.50
 -12   4  -3   -1.60   19.70
 -12   5   3   48.30   23.10
  11  -5  -3   70.39   25.80
 -11   5   3   44.60   20.50
  10  -5  -3   42.70   20.90
 -10   5   3   -5.70   17.10
  10   5  -3   -9.00   20.20
   9  -5  -3   49.90   20.30
   9   5  -3   23.40   20.50
  -9   5   3   46.60   17.60
  -8  -5   3   35.40   13.20
  -8   5   3   25.80   15.50
  -8   5   3   25.60   12.00
   8   5  -3    7.20   16.50
  -7  -5   3  592.64   29.70
   7   5  -3  576.84   33.20
  -7   5   3  606.24   31.90
  -7   5   3  614.74   29.20
  -6  -5   3  896.01   34.90
  -6   5   3  871.81   36.70
  -6   5   3  857.31   33.90
   6   5  -3  840.72   37.10
  -5  -5   3   -9.40    7.90
   5  -5  -3  -16.30    9.80
  -5  -5   3    2.10    8.60
   5   5  -3  -18.40    9.70
  -5   5   3   -4.30    9.50
  -5   5   3   -3.40    8.10
  -4  -5   3  185.78   14.80
   4  -5  -3  185.78   13.30
  -4  -5   3  178.38   15.80
   4  -5  -3  176.48   15.20
  -4   5   3  210.68   17.80
  -4   5   3  171.18   15.80
   4   5  -3  162.38   16.40
  -3  -5   3 1219.88   39.30
   3  -5  -3 1217.18   38.00
  -3  -5   3 1190.28   38.20
   3  -5  -3 1217.08   40.40
   3   5  -3 1140.99   38.80
  -3   5   3 1196.58   40.80
   3   5  -3 1182.88   38.40
  -3   5   3 1220.28   38.90
  -2  -5   3 1314.57   40.70
  -2  -5   3 1340.37   40.80
  -2  -5   3 1290.87   40.30
   2  -5  -3 1403.76   43.00
   2   5  -3 1270.87   39.70
  -2   5   3 1393.26   41.30
  -2   5   3 1364.26   42.70
   2   5  -3 1293.57   40.70
   2   5  -3 1343.97   40.90
   1  -5  -3  255.87   14.20
   1  -5  -3  280.07   13.80
   1  -5  -3  245.78   14.60
  -1  -5   3  240.58   13.80
  -1  -5   3  263.47   13.80
   1   5  -3  278.07   14.10
  -1   5   3  281.27   15.10
   0  -5  -3  223.68   12.60
   0  -5   3  230.78   14.40
   0  -5   3  203.78   13.30
   0  -5   3  239.78   12.30
   0  -5  -3  217.48   12.10
   0   5  -3  222.18   11.00
   0   5   3  220.18   12.10
   0   5  -3  223.18   14.30
   1  -5   3  580.34   20.70
   1  -5   3  546.35   22.10
  -1   5  -3  590.94   20.80
  -1   5  -3  578.44   23.00
   1   5   3  558.54   22.20
  -2  -5  -3  527.55   22.10
   2  -5   3  497.75   22.10
   2  -5   3  523.05   20.10
  -2   5  -3  586.14   23.30
   2   5   3  530.75   22.50
  -2   5  -3  567.94   21.10
  -3  -5  -3  309.17   17.50
   3  -5   3  311.27   18.10
   3  -5   3  305.57   14.70
  -3  -5  -3  321.77   17.70
  -3   5  -3  336.97   16.70
  -3   5  -3  332.17   19.30
   4  -5   3  218.88   17.10
  -4  -5  -3  208.78   16.30
   4  -5   3  160.58   13.90
  -4  -5  -3  223.98   16.30
  -4   5  -3  208.68   14.90
  -4   5  -3  215.58   17.20
  -5  -5  -3  246.18   18.90
   5  -5   3  239.48   19.00
   5  -5   3  235.58   18.50
  -5  -5  -3  255.47   18.70
  -5   5  -3  264.47   16.60
  -5   5  -3  218.18   19.40
  -6  -5  -3  336.97   22.00
   6  -5   3  362.46   21.70
   6  -5   3  364.76   23.90
   6   5   3  342.07   25.10
  -6   5  -3  326.47   22.70
  -6   5  -3  355.56   19.70
   7  -5   3  245.28   24.20
   7  -5   3  235.28   19.90
  -7  -5  -3  253.67   30.30
   7   5   3  210.08   22.20
  -7   5  -3  239.18   18.70
  -7   5  -3  277.67   23.60
   8  -5   3   15.70   15.90
   8   5   3   23.40   17.00
  -8   5  -3    9.50   14.20
   9  -5   3  208.28   24.30
  -9   5  -3  188.28   21.90
   9   5   3  196.38   25.90
  10  -5   3  253.17   28.40
 -10   5  -3  259.07   26.40
  10   5   3  226.08   29.40
  11  -5   3   59.69   23.20
 -11   5  -3   55.89   21.80
 -12   5  -3   -4.90   20.80
 -12   6   3  177.48   28.40
 -11   6   3   20.70   20.20
  10  -6  -3   32.40   20.10
  10   6  -3   29.80   22.50
 -10   6   3   11.80   18.20
   9  -6  -3   27.70   18.60
   9   6  -3   30.90   19.10
  -9   6   3   10.50   16.60
  -8  -6   3  504.15   31.00
  -8   6   3  536.35   30.30
  -8   6   3  580.14   33.60
   8   6  -3  545.15   35.60
  -7  -6   3   35.80   11.80
  -7   6   3   29.90   11.50
   7   6  -3   25.90   15.20
  -7   6   3   22.80   13.50
   6  -6  -3  532.05   28.80
  -6  -6   3  518.45   26.80
   6   6  -3  508.15   29.00
  -6   6   3  533.85   27.20
  -6   6   3  550.04   29.40
  -5  -6   3  142.69   15.00
   5  -6  -3  132.59   16.00
   5  -6  -3  136.69   13.30
  -5  -6   3  127.29   13.00
   5   6  -3  140.49   15.50
  -5   6   3  133.69   15.90
  -5   6   3  111.39   12.80
  -4  -6   3  645.54   27.30
   4  -6  -3  641.54   25.00
   4  -6  -3  634.44   28.60
  -4  -6   3  658.03   26.50
  -4   6   3  656.33   27.30
   4   6  -3  658.23   27.80
  -4   6   3  643.34   29.10
  -3  -6   3   58.69    8.70
   3  -6  -3   69.09   11.30
  -3  -6   3   61.89    9.20
   3  -6  -3   39.80    7.80
   3   6  -3   48.20    8.70
  -3   6   3   58.19   10.90
   3   6  -3   48.40    9.30
  -3   6   3   53.99    8.80
   2  -6  -3   54.09    9.70
  -2  -6   3   55.59    8.00
  -2  -6   3   42.00    7.50
  -2  -6   3   51.09    7.70
  -2   6   3   51.99    9.30
   2   6  -3   45.50    7.50
  -2   6   3   50.49    7.70
  -1  -6   3    7.20    6.50
   1  -6  -3   13.20    5.90
   1  -6  -3   18.30    7.50
  -1  -6   3   18.20    6.60
  -1  -6   3   14.70    4.80
  -1   6   3   15.90    7.10
   1   6  -3   16.00    6.70
   0  -6  -3 2834.52   81.69
   0  -6   3 3007.20   81.69
   0  -6  -3 2900.91   82.09
   0  -6   3 2804.12   82.69
   0   6   3 2856.51   81.39
   0   6  -3 2897.81   83.09
   1  -6   3  103.49   10.70
  -1   6  -3  107.29   11.00
  -1   6  -3  104.49   11.00
   1   6   3  111.79   10.40
   2  -6   3   51.79    7.10
   2  -6   3   34.00    9.20
  -2  -6  -3   50.29    8.80
   2   6   3   32.70    8.80
  -2   6  -3   51.29    7.50
  -2   6  -3   49.20    9.70
   3  -6   3   -2.70    5.60
  -3  -6  -3   -7.90    6.80
   3  -6   3    2.00    8.40
  -3  -6  -3   -4.80    6.60
  -3   6  -3    0.10    6.70
   3   6   3   -6.60    7.40
  -3   6  -3    7.00    8.90
   4  -6   3 1537.15   50.69
  -4  -6  -3 1539.65   51.49
  -4  -6  -3 1530.35   51.79
  -4   6  -3 1540.35   51.99
  -4   6  -3 1659.63   50.09
   5  -6   3  120.09   14.20
  -5  -6  -3  121.99   13.30
   5  -6   3  165.68   15.20
  -5   6  -3  150.58   15.60
  -5   6  -3  151.48   15.80
   6  -6   3    8.20   12.20
  -6  -6  -3   40.30   11.00
   6  -6   3   48.10   11.90
  -6   6  -3   28.40   12.00
  -6   6  -3   31.50    9.30
   7  -6   3  -21.40   12.90
   7  -6   3    9.10   11.80
  -7   6  -3   11.40   13.00
  -7   6  -3  -12.50    9.00
   8  -6   3  698.03   37.40
   8   6   3  738.93   40.50
  -8   6  -3  716.93   37.30
   9  -6   3    1.80   17.10
   9   6   3   15.80   19.40
  -9   6  -3   15.10   15.80
  10  -6   3  -26.10   17.80
  10   6   3    5.60   22.00
 -10   6  -3    9.40   18.60
  11  -6   3   -5.30   21.70
 -11   6  -3    1.80   19.40
 -12   6  -3  201.68   29.10
 -12   7   3   69.59   24.00
 -11   7   3   51.39   21.50
  10  -7  -3  166.48   26.70
 -10   7   3  128.19   23.10
  10   7  -3  123.19   26.50
   9   7  -3   23.30   20.30
  -9   7   3   21.30   17.60
  -8  -7   3   26.00   22.30
   8   7  -3   49.90   18.50
  -8   7   3   49.90   16.60
  -8   7   3   23.70   13.40
  -7  -7   3  319.17   23.70
  -7   7   3  295.37   24.70
   7   7  -3  250.87   23.80
  -7   7   3  268.87   26.50
  -6  -7   3  388.86   24.00
   6  -7  -3  407.06   27.10
  -6   7   3  389.86   27.20
   6   7  -3  382.66   26.70
  -6   7   3  395.16   24.90
   5  -7  -3   -6.50   11.00
  -5  -7   3   14.70    9.30
  -5  -7   3   20.40   10.00
   5  -7  -3    7.90    7.50
   5   7  -3   23.90   11.60
  -5   7   3    4.10   11.90
  -5   7   3   12.70    9.00
   4  -7  -3    4.90   10.30
  -4  -7   3   10.60    8.20
  -4  -7   3   -1.60    8.00
   4  -7  -3   -0.80    6.90
  -4   7   3    7.50    8.30
   4   7  -3    9.50    8.80
  -4   7   3   15.10   10.10
  -3  -7   3  443.86   19.10
   3  -7  -3  446.56   20.70
  -3  -7   3  421.26   18.80
  -3  -7   3  428.16   20.20
   3  -7  -3  409.66   22.80
  -3   7   3  442.16   23.20
  -3   7   3  454.55   21.40
   3   7  -3  434.46   21.20
  -2  -7   3 1240.78   40.20
  -2  -7   3 1264.77   40.40
   2  -7  -3 1277.67   42.90
  -2  -7   3 1249.28   40.50
   2   7  -3 1290.17   41.10
  -2   7   3 1328.17   40.60
  -2   7   3 1282.47   42.80
  -1  -7   3 2497.45   69.39
  -1  -7   3 2431.86   71.59
  -1  -7   3 2420.96   71.69
   1  -7  -3 2577.34   70.89
  -1  -7   3 2370.06   69.79
   1  -7  -3 2444.06   71.89
   1   7  -3 2402.76   71.19
  -1   7   3 2442.36   72.09
   0  -7   3  174.68   14.30
   0  -7   3  184.98   12.60
   0  -7  -3  182.38   13.20
   0  -7  -3  180.78   12.90
   0   7  -3  165.48   14.60
   0   7   3  171.58   12.10
   1  -7   3   77.49   10.30
  -1  -7  -3   74.59    8.10
  -1   7  -3   70.89   10.10
  -1   7  -3   76.99    7.80
   1   7   3   65.89    9.50
   2  -7   3 1261.17   43.50
  -2  -7  -3 1347.67   43.90
   2  -7   3 1345.37   42.00
  -2   7  -3 1345.67   42.20
  -2   7  -3 1266.67   44.20
   2   7   3 1339.47   44.00
  -3  -7  -3  320.57   19.00
   3  -7   3  315.67   20.40
  -3  -7  -3  317.87   19.50
   3  -7   3  318.77   17.20
  -3   7  -3  331.87   18.00
   3   7   3  351.16   20.10
  -3   7  -3  288.27   20.40
   4  -7   3   50.49   11.10
  -4  -7  -3   77.89   11.00
   4  -7   3   53.29    7.50
  -4  -7  -3   60.79   10.40
  -4   7  -3   60.99   12.20
  -4   7  -3   60.09    9.40
  -5  -7  -3  571.04   28.20
   5  -7   3  629.34   29.00
  -5   7  -3  647.64   27.60
  -5   7  -3  618.24   30.20
   6  -7   3  714.83   32.90
  -6  -7  -3  715.23   33.50
   6  -7   3  752.42   33.10
  -6   7  -3  801.62   35.60
  -6   7  -3  761.22   31.80
   7  -7   3  361.26   24.80
   7  -7   3  333.87   26.30
  -7   7  -3  289.27   26.40
  -7   7  -3  338.17   23.70
   8  -7   3   -3.50   16.10
   8  -7   3   -1.40   16.20
  -8   7  -3   -0.70   11.00
  -8   7  -3    6.20   15.10
   9  -7   3  220.78   24.60
  -9   7  -3  214.48   25.00
  10  -7   3  188.28   26.40
 -10   7  -3  181.58   25.40
  11  -7   3   50.09   23.10
 -11   7  -3   32.20   21.20
 -12   7  -3   19.50   23.20
 -12   8   3    1.50   21.90
 -11   8   3   25.80   21.10
  10  -8  -3   30.80   21.20
 -10   8   3    9.10   19.30
  10   8  -3   16.50   22.00
   9   8  -3  515.75   38.70
  -9   8   3  585.74   38.10
   8   8  -3   97.09   20.20
  -8   8   3   94.89   20.00
  -7  -8   3  331.47   25.50
   7  -8  -3  347.17   28.50
  -7   8   3  295.97   28.00
  -7   8   3  287.27   26.40
   7   8  -3  304.57   28.20
  -6  -8   3   -1.40   10.30
   6  -8  -3   -8.30   13.40
  -6   8   3   -1.20   13.00
   6   8  -3  -12.60   11.90
  -6   8   3   -7.70   10.00
  -5  -8   3  972.60   38.00
   5  -8  -3 1017.70   40.10
  -5  -8   3  974.80   37.40
   5  -8  -3  920.71   34.60
  -5   8   3  932.51   37.20
  -5   8   3  959.80   40.00
   5   8  -3  983.80   38.60
  -4  -8   3   16.90    9.90
   4  -8  -3   -2.00   11.40
   4  -8  -3    8.40    8.30
  -4  -8   3   -0.30    8.90
  -4   8   3    9.90    9.00
  -4   8   3    1.10   11.10
   4   8  -3   12.10    9.20
  -3  -8   3  340.77   18.90
  -3  -8   3  304.57   16.70
   3  -8  -3  332.97   19.20
  -3  -8   3  332.97   17.30
   3  -8  -3  352.66   21.90
  -3   8   3  329.67   21.30
   3   8  -3  338.17   19.40
  -3   8   3  330.97   19.40
  -2  -8   3   40.20    8.40
  -2  -8   3   42.20    8.40
   2  -8  -3   54.89   10.50
  -2  -8   3   49.80    8.80
   2  -8  -3   41.70    7.90
  -2   8   3   35.90    7.90
   2   8  -3   42.20    8.90
  -2   8   3   55.89   10.70
  -1  -8   3 1059.19   36.70
  -1  -8   3 1093.89   34.50
   1  -8  -3 1109.79   37.60
   1  -8  -3 1144.59   36.10
  -1   8   3 1084.59   37.30
   1   8  -3 1088.59   36.50
   0  -8   3  170.48   13.10
   0  -8  -3  156.28   14.40
   0  -8   3  172.28   15.30
   0  -8  -3  141.79   13.20
   0   8  -3  164.08   15.30
   0   8   3  168.08   13.20
  -1  -8  -3 1162.28   37.90
  -1  -8  -3 1184.48   38.00
   1  -8   3 1205.58   41.00
  -1   8  -3 1264.97   41.70
  -1   8  -3 1229.68   38.00
   1   8   3 1182.48   40.90
   2  -8   3   -7.20    6.40
   2  -8   3    5.00    8.90
   2   8   3  -13.70    7.30
  -2   8  -3   -2.90    9.30
  -2   8  -3   -0.40    6.40
   3  -8   3 2372.66   73.89
   3  -8   3 2409.36   71.19
  -3  -8  -3 2370.36   74.29
  -3  -8  -3 2401.36   73.99
   3   8   3 2427.16   74.59
  -3   8  -3 2433.16   74.79
  -3   8  -3 2386.86   71.89
  -4  -8  -3    7.30    7.90
  -4  -8  -3    8.00   10.90
   4  -8   3    9.00    6.90
   4  -8   3    5.80   10.50
   4   8   3   16.30   10.00
  -4   8  -3    8.00   10.80
  -4   8  -3    7.30    8.20
  -5  -8  -3   83.09   12.90
   5  -8   3   89.59   14.40
  -5   8  -3  125.39   16.20
  -5   8  -3   82.09   11.50
   6  -8   3   -1.40   11.20
  -6  -8  -3   -1.70   10.20
   6  -8   3   -4.50   12.30
  -6   8  -3   14.10    9.50
  -6   8  -3  -10.40   11.90
   7  -8   3  327.97   26.50
   7  -8   3  373.36   26.70
  -7   8  -3  327.07   24.80
  -7   8  -3  372.46   28.80
   8  -8   3   20.80   15.40
   8  -8   3    8.10   16.20
  -8   8  -3    8.50   15.90
   9  -8   3  156.78   23.30
  -9   8  -3  142.49   23.20
  10  -8   3   -3.70   19.10
 -10   8  -3  -36.30   16.90
  11  -8   3   53.69   23.20
 -11   8  -3   45.90   22.10
 -11   9   3  108.59   25.80
  10  -9  -3   70.39   22.40
 -10   9   3  157.18   25.40
  10   9  -3  103.19   26.30
   9   9  -3   -3.90   19.50
  -9   9   3   -3.40   17.30
   8   9  -3   22.20   18.70
  -8   9   3   26.80   18.10
   7  -9  -3  580.54   35.20
  -7  -9   3  567.54   32.30
  -7   9   3  576.54   32.20
   7   9  -3  598.84   35.20
  -7   9   3  581.34   35.20
   6  -9  -3  538.25   32.00
  -6  -9   3  516.65   28.80
   6  -9  -3  513.45   25.10
  -6   9   3  516.35   32.50
  -6   9   3  523.55   29.90
   6   9  -3  600.94   32.00
   5  -9  -3  192.48   17.90
  -5  -9   3  209.08   19.80
   5  -9  -3  215.68   20.50
  -5   9   3  197.28   20.00
  -5   9   3  195.98   20.10
   4  -9  -3  113.99   15.50
   4  -9  -3   70.69   10.60
  -4  -9   3   89.49   12.10
  -4   9   3   83.59   14.60
   4   9  -3  102.49   12.60
  -4   9   3   79.29   11.60
   3  -9  -3  270.97   18.50
  -3  -9   3  253.87   16.50
  -3  -9   3  234.68   16.30
  -3  -9   3  261.27   17.70
   3  -9  -3  263.47   21.20
  -3   9   3  274.97   18.30
  -3   9   3  256.77   20.70
   3   9  -3  248.58   18.30
  -2  -9   3   19.00    8.30
  -2  -9   3   28.20    8.00
   2  -9  -3   15.80    7.70
  -2  -9   3   16.90    8.30
   2  -9  -3   14.20    9.80
  -2   9   3   12.60    9.60
   2   9  -3    6.80    8.20
  -1  -9   3  442.56   21.40
   1  -9  -3  460.15   22.50
   1  -9  -3  473.75   20.60
  -1  -9   3  452.65   19.00
   1   9  -3  444.16   21.00
  -1   9   3  475.05   22.10
   0  -9   3   -6.30    7.90
   0  -9  -3   -2.60    7.90
   0  -9   3   -5.30    6.20
   0   9   3    3.30    7.00
   0   9  -3   -2.10    8.60
   1  -9   3  243.38   16.00
  -1  -9  -3  216.88   14.30
  -1  -9  -3  235.08   15.40
   1  -9   3  249.68   18.00
   1   9   3  231.68   17.60
  -1   9  -3  260.57   19.10
  -1   9  -3  257.97   14.80
   2  -9   3 1149.78   38.50
   2  -9   3 1106.09   40.30
   2   9   3 1079.79   40.50
  -2   9  -3 1126.29   41.00
  -2   9  -3 1116.79   37.40
   3  -9   3  239.68   17.50
  -3  -9  -3  237.78   18.00
  -3  -9  -3  206.08   18.80
   3  -9   3  227.58   19.90
  -3   9  -3  199.08   17.40
  -3   9  -3  214.98   20.30
   3   9   3  276.77   19.90
   4  -9   3    0.00   10.60
  -4  -9  -3    5.40    8.50
   4  -9   3    7.20    7.80
  -4   9  -3    2.20    8.50
  -4   9  -3    7.90   11.00
   4   9   3   10.80   10.10
   5  -9   3  737.33   28.50
   5  -9   3  801.82   34.80
  -5  -9  -3  707.63   33.40
  -5   9  -3  762.92   32.50
  -5   9  -3  782.32   35.80
   6  -9   3  122.39   17.90
  -6   9  -3  127.99   18.40
  -6   9  -3   97.89   14.40
   7  -9   3  555.34   32.30
   7  -9   3  516.25   30.60
  -7   9  -3  530.65   32.60
  -7   9  -3  539.45   33.80
   8  -9   3   30.60   16.70
   8  -9   3   26.10   16.70
  -8   9  -3   21.00   18.00
   9  -9   3  241.58   26.80
  -9   9  -3  232.78   27.30
  10  -9   3   63.39   21.20
 -10   9  -3   71.39   21.50
  11  -9   3   33.10   23.60
 -11   9  -3   26.90   21.10
 -11  10   3  -26.00   21.70
  10  10  -3   78.19   31.80
 -10  10   3   64.99   22.40
  -9  10   3   21.70   19.70
   9  10  -3  -10.30   19.80
   8 -10  -3  174.78   24.40
  -8  10   3  148.39   23.10
   7 -10  -3  -11.30   17.10
  -7  10   3    1.30   15.90
   6 -10  -3    1.80    9.60
  -6 -10   3   -3.50   11.00
   6 -10  -3   -6.40   14.60
  -6  10   3    1.70   11.50
  -6  10   3    1.50   14.10
   5 -10  -3   -2.80    9.40
   5 -10  -3  -12.00   14.00
  -5  10   3   -7.80   10.30
  -5  10   3   15.40   13.60
   4 -10  -3  609.24   32.10
  -4 -10   3  633.34   26.60
  -4 -10   3  714.13   29.60
   4 -10  -3  707.23   30.00
   4  10  -3  709.33   31.00
  -4  10   3  639.34   32.90
  -4  10   3  645.74   30.10
   3 -10  -3   40.10   13.00
  -3 -10   3   46.60    9.70
  -3 -10   3   64.89    9.80
  -3 -10   3   54.69   10.60
   3 -10  -3   22.30    9.60
  -3  10   3   37.70    9.70
   3  10  -3   48.70   10.90
  -3  10   3   19.80   11.50
  -2 -10   3    6.10    8.60
   2 -10  -3    7.30    7.80
  -2 -10   3    9.10    8.70
   2 -10  -3    0.40    9.70
  -2  10   3   -1.50    9.70
   2  10  -3   13.60    9.20
  -1 -10   3  443.36   22.40
   1 -10  -3  497.05   23.60
  -1 -10   3  450.25   20.30
   1 -10  -3  505.65   21.70
  -1  10   3  477.75   23.00
   1  10  -3  446.06   21.90
   0 -10   3 1272.27   42.80
   0 -10  -3 1238.08   41.70
   0 -10   3 1240.68   40.70
   0  10  -3 1267.27   42.60
   0  10   3 1192.98   40.40
   1 -10   3  262.17   17.40
  -1 -10  -3  237.28   15.60
  -1 -10  -3  253.47   16.40
   1 -10   3  233.08   19.30
   1  10   3  251.17   18.70
  -1  10  -3  276.07   19.40
   2 -10   3  108.89   14.10
   2 -10   3   85.69   10.80
  -2  10  -3   86.09   13.40
  -2  10  -3   85.69   10.20
   2  10   3   87.99   12.30
   3 -10   3  100.39   11.40
   3 -10   3  101.89   14.30
  -3  10  -3  118.99   15.60
   3  10   3  115.49   14.10
  -3  10  -3   96.09   11.30
   4 -10   3  796.62   31.70
  -4 -10  -3  814.12   34.60
   4 -10   3  801.22   35.20
  -4  10  -3  755.42   35.80
  -4  10  -3  784.42   32.40
   4  10   3  834.72   36.30
  -5 -10  -3   -7.20   10.20
   5 -10   3   13.80   13.10
   5 -10   3    4.80    8.00
  -5  10  -3    2.40    9.40
  -5  10  -3   -1.30   12.80
   6 -10   3   -1.10   14.90
  -6  10  -3    5.90   14.20
  -6  10  -3    4.90   10.90
   7 -10   3   17.40   14.70
   7 -10   3   32.00   16.70
  -7  10  -3    6.90   16.00
   8 -10   3  486.55   32.80
   8 -10   3  438.16   31.60
  -8  10  -3  450.85   35.10
   9 -10   3   15.50   19.50
  -9  10  -3    0.80   18.30
  10 -10   3  -39.20   18.60
 -10  10  -3    6.20   20.00
  11 -10   3    9.50   35.00
 -11  10  -3   -2.80   21.50
 -11  11   3  111.79   27.70
 -10  11   3   68.39   23.20
  -9  11   3    1.80   19.50
   8 -11  -3  104.29   22.90
  -8  11   3   61.39   20.40
   7 -11  -3   33.60   18.30
  -7  11   3   31.10   17.90
  -6 -11   3   71.69   15.30
   6 -11  -3   26.80   11.60
   6 -11  -3   92.99   20.60
  -6  11   3   30.30   13.70
  -6  11   3   63.79   18.50
   5 -11  -3  105.19   14.20
   5 -11  -3  116.09   19.50
  -5  11   3  104.99   14.80
  -5  11   3  111.59   19.20
   5  11  -3  111.59   16.40
   4 -11  -3   40.40   10.50
   4 -11  -3   35.10   13.80
  -4 -11   3   25.90   10.80
   4  11  -3   36.60   12.00
  -4  11   3   17.40   10.10
  -4  11   3   29.50   13.90
  -3 -11   3  174.78   16.80
   3 -11  -3  159.58   17.60
  -3 -11   3  151.38   13.90
   3 -11  -3  155.08   17.10
  -3 -11   3  174.28   16.00
   3  11  -3  140.39   15.10
  -3  11   3  151.18   17.20
  -3  11   3  159.88   17.30
   2 -11  -3  563.34   26.20
  -2 -11   3  603.74   26.10
   2 -11  -3  548.65   28.20
  -2 -11   3  593.04   25.50
   2  11  -3  626.74   27.80
  -2  11   3  577.24   28.60
   1 -11  -3   32.90   10.80
  -1 -11   3   38.00   10.40
   1 -11  -3   32.90    7.80
  -1 -11   3   27.70    7.50
  -1  11   3   39.50   10.40
   1  11  -3   44.50    9.90
   0 -11   3   52.89   12.00
   0 -11  -3   65.09   11.10
   0 -11  -3   62.99    8.60
   0 -11   3   50.89    8.70
   0  11  -3   45.70   10.70
   0  11   3   62.39    9.90
  -1 -11  -3  625.54   26.20
  -1 -11  -3  540.25   25.90
   1 -11   3  622.04   29.40
   1 -11   3  635.14   26.80
  -1  11  -3  677.13   29.60
   1  11   3  648.74   29.20
   2 -11   3  866.61   36.60
   2 -11   3  906.31   34.10
   2  11   3  867.61   36.20
  -2  11  -3  895.51   32.30
  -2  11  -3  923.31   37.00
   3 -11   3   10.10   11.80
   3 -11   3    3.20    8.80
  -3  11  -3    7.70   12.00
  -3  11  -3   11.10    9.00
   3  11   3  -14.50    9.20
   4 -11   3   52.29   10.90
   4 -11   3   72.99   14.80
  -4  11  -3   65.09   15.50
  -4  11  -3   45.40   10.70
   4  11   3   64.59   14.40
   5 -11   3   19.30    9.40
   5 -11   3   26.50   15.00
  -5  11  -3   15.10   10.70
  -5  11  -3   28.30   15.00
   6 -11   3  421.76   30.90
  -6  11  -3  427.56   32.20
   7 -11   3   42.60   18.10
  -7  11  -3   29.30   17.60
   8 -11   3    4.20   17.60
   8 -11   3   22.80   17.30
  -8  11  -3   18.70   18.50
   9 -11   3    3.90   18.60
  -9  11  -3   18.50   20.10
  10 -11   3   67.59   22.30
 -10  11  -3   66.19   23.50
 -11  11  -3   57.59   25.80
 -11  12   3    2.00   22.20
 -10  12   3   11.10   21.80
   9 -12  -3  300.17   36.20
  -9  12   3  365.46   36.30
   8 -12  -3    8.60   21.00
  -8  12   3   24.40   20.70
   7 -12  -3   32.20   11.70
   7 -12  -3   38.00   19.40
  -7  12   3   29.30   18.70
   6 -12  -3    2.70   10.90
   6 -12  -3   46.00   18.30
  -6  12   3   -5.00   15.70
   5 -12  -3  203.08   21.50
   5 -12  -3  222.08   23.10
  -5  12   3  159.28   17.40
   5  12  -3  200.08   19.40
  -5  12   3  213.18   23.40
   4 -12  -3   63.59   16.30
   4 -12  -3   41.30   12.00
  -4 -12   3   74.29   12.20
  -4  12   3   38.80   12.30
   4  12  -3   67.39   14.30
  -4  12   3   55.19   16.50
   3 -12  -3  246.28   20.00
  -3 -12   3  232.28   19.50
   3 -12  -3  234.38   22.80
  -3 -12   3  233.08   18.50
   3  12  -3  258.17   21.30
  -3  12   3  242.18   23.40
   2 -12  -3  223.58   19.80
  -2 -12   3  211.68   17.90
  -2 -12   3  194.18   18.10
   2 -12  -3  184.18   17.70
   2  12  -3  203.88   19.30
  -2  12   3  214.38   20.30
   1 -12  -3 1454.85   50.09
  -1 -12   3 1479.45   49.60
  -1 -12   3 1452.35   46.90
   1 -12  -3 1522.15   48.30
  -1  12   3 1456.25   49.60
   1  12  -3 1384.06   48.40
   0 -12  -3  126.49   14.00
   0 -12   3  121.89   14.30
   0 -12   3  112.49   11.50
   0 -12  -3   91.89   10.60
   0  12   3  120.59   13.00
   0  12  -3  124.39   14.40
  -1 -12  -3  436.16   22.10
   1 -12   3  420.36   25.20
   1 -12   3  405.26   22.30
   1  12   3  408.26   24.30
  -1  12  -3  416.86   24.70
  -2 -12  -3   81.89   10.50
   2 -12   3   76.69   11.00
  -2 -12  -3   91.99   11.50
   2 -12   3   86.89   14.70
  -2  12  -3   90.19   14.80
  -2  12  -3   88.39   10.70
   2  12   3   67.89   13.10
   3 -12   3  576.14   30.90
   3 -12   3  568.64   28.00
   3  12   3  619.04   30.90
  -3  12  -3  614.54   27.70
  -3  12  -3  566.74   31.30
   4 -12   3  396.56   27.90
   4 -12   3  374.56   23.40
   4  12   3  363.16   27.50
  -4  12  -3  312.07   23.80
  -4  12  -3  349.57   28.10
   5 -12   3  658.83   30.30
   5 -12   3  676.53   36.00
  -5  12  -3  663.13   37.10
   5  12   3  709.03   36.20
  -5  12  -3  640.54   32.60
   6 -12   3   -6.80    8.80
   6 -12   3  -36.80   14.90
  -6  12  -3  -13.10   15.30
   7 -12   3  211.28   25.40
  -7  12  -3  208.38   25.50
   8 -12   3   26.10   18.70
   8 -12   3   16.10   17.20
  -8  12  -3   10.50   18.70
   9 -12   3  100.99   21.90
  -9  12  -3   55.39   22.10
  10 -12   3  -11.50   20.90
 -10  12  -3  -27.60   20.50
 -10  13   3   70.19   25.60
   9 -13  -3   37.90   26.70
  -9  13   3   43.30   22.10
   8 -13  -3   14.30   21.80
  -8  13   3    7.80   19.90
   7 -13  -3  255.87   28.70
   7 -13  -3  260.17   22.80
  -7  13   3  255.27   28.60
   6 -13  -3   94.39   21.70
   6 -13  -3   77.39   14.10
  -6  13   3   83.09   21.00
   5 -13  -3    0.10   11.60
   5 -13  -3   34.30   18.00
  -5  13   3   15.70   16.40
   5  13  -3   23.80   14.40
  -5  13   3    8.30   12.60
  -4 -13   3   34.00   11.70
   4 -13  -3   34.20   15.80
   4 -13  -3   10.50   10.80
  -4  13   3   21.40   11.70
   4  13  -3   23.80   13.10
  -4  13   3    3.30   14.40
  -3 -13   3  995.50   39.30
   3 -13  -3  956.70   39.10
  -3 -13   3  973.40   37.60
   3 -13  -3 1024.80   42.30
  -3  13   3  963.90   42.40
   3  13  -3 1070.49   41.50
  -2 -13   3  348.77   22.40
   2 -13  -3  350.26   25.10
  -2 -13   3  338.87   21.70
   2 -13  -3  339.17   23.00
   2  13  -3  369.76   24.80
  -2  13   3  322.27   24.70
  -1 -13   3  214.98   17.00
   1 -13  -3  231.68   20.70
   1 -13  -3  212.18   17.90
  -1 -13   3  229.68   20.00
  -1  13   3  212.28   19.60
   1  13  -3  202.18   17.80
   0 -13  -3  127.89   15.10
   0 -13  -3  149.09   15.40
   0 -13   3  168.18   16.70
   0 -13   3  159.18   16.80
   0  13  -3  137.49   15.50
   0  13   3  138.29   14.00
  -1 -13  -3  660.53   29.40
   1 -13   3  628.44   29.20
   1 -13   3  676.23   32.10
  -1  13  -3  711.13   32.70
   1  13   3  717.03   32.90
   2 -13   3  100.89   12.70
   2 -13   3  128.29   17.20
  -2 -13  -3   95.69   17.00
  -2 -13  -3  128.59   13.50
  -2  13  -3  125.09   17.10
   2  13   3  134.69   16.60
   3 -13   3  698.73   34.60
   3 -13   3  646.74   30.80
  -3  13  -3  653.73   34.90
  -3  13  -3  659.23   29.70
   3  13   3  627.84   33.40
   4 -13   3   60.09   16.10
   4 -13   3   51.99   11.90
   4  13   3   66.49   15.30
  -4  13  -3   81.49   18.20
  -4  13  -3   61.99   12.80
   5 -13   3  397.66   31.10
   5 -13   3  406.06   25.40
  -5  13  -3  396.96   31.90
  -5  13  -3  394.26   35.60
   5  13   3  406.66   30.80
   6 -13   3   20.40   18.40
   6 -13   3   32.50   11.10
  -6  13  -3   14.80   17.10
   7 -13   3  108.49   22.10
  -7  13  -3   96.89   23.50
   8 -13   3    2.80   17.10
   8 -13   3   -9.70   19.30
  -8  13  -3  -14.70   18.10
   9 -13   3   83.89   23.10
  -9  13  -3  111.49   24.80
 -10  13  -3   68.59   25.80
 -10  14   3   18.20   22.40
   9 -14  -3  -24.10   25.50
  -9  14   3   -8.80   21.50
   8 -14  -3  141.19   27.60
  -8  14   3  112.09   25.00
   7 -14  -3   -7.60   11.60
   7 -14  -3    3.90   20.10
  -7  14   3   -5.70   18.40
   6 -14  -3  458.15   29.30
   6 -14  -3  476.45   37.30
  -6  14   3  412.06   35.20
   5 -14  -3    9.80   17.20
   5 -14  -3    4.90   12.00
  -5  14   3   17.20   17.10
  -5  14   3  -13.60   12.60
   5  14  -3   -6.30   13.70
   4 -14  -3  361.76   30.70
   4 -14  -3  345.77   25.40
  -4 -14   3  306.27   22.70
   4  14  -3  399.16   28.20
  -4  14   3  313.57   30.30
  -4  14   3  333.37   24.90
   3 -14  -3   17.70   14.50
  -3 -14   3    8.60   12.20
   3 -14  -3   16.70   11.00
  -3  14   3   42.40   14.90
   3  14  -3   16.60   12.60
   2 -14  -3   91.89   12.80
   2 -14  -3   98.09   16.30
  -2 -14   3  102.49   14.80
  -2 -14   3   96.99   14.10
  -2  14   3  119.69   16.90
   2  14  -3  106.09   15.90
  -1 -14   3   44.10   13.20
  -1 -14   3   22.20    9.20
   1 -14  -3   30.80   13.20
   1 -14  -3    4.60    9.50
   1  14  -3   21.30   10.40
  -1  14   3   18.60   11.90
   0 -14  -3  110.39   15.50
   0 -14   3  108.89   12.50
   0 -14   3  113.29   16.00
   0 -14  -3   86.79   11.20
   0  14   3   80.09   12.70
   0  14  -3  111.49   15.40
   1 -14   3   57.89   14.60
   1 -14   3   44.90   10.90
  -1 -14  -3   61.79   13.10
   1  14   3   70.99   14.00
  -1  14  -3   69.39   14.60
  -2 -14  -3   -4.10    9.90
   2 -14   3  -12.40   12.50
   2 -14   3    2.10    9.50
  -2  14  -3  -32.20   11.80
   2  14   3  -16.80   10.30
   3 -14   3  297.07   23.40
   3 -14   3  330.67   27.90
   3  14   3  330.27   26.50
  -3  14  -3  281.07   27.30
  -3  14  -3  279.37   21.70
   4 -14   3  759.82   34.70
   4 -14   3  878.11   40.30
  -4  14  -3  755.22   40.10
  -4  14  -3  724.63   34.50
   4  14   3  763.32   39.40
   5 -14   3   74.69   19.60
   5 -14   3   77.39   14.30
  -5  14  -3   91.49   20.10
   5  14   3   90.59   18.10
   6 -14   3   24.30   18.70
   6 -14   3   10.50   10.40
  -6  14  -3  -10.50   16.90
   7 -14   3   -5.20   18.90
  -7  14  -3   27.80   19.60
   8 -14   3  366.86   36.00
   8 -14   3  333.27   31.70
  -8  14  -3  378.06   36.30
  -9  14  -3   25.00   22.00
   9 -15  -3   -4.30   28.90
  -9  15   3   -6.90   21.90
   8 -15  -3   44.00   23.60
   8 -15  -3   30.90   14.10
  -8  15   3   17.80   21.40
   7 -15  -3  107.79   26.00
   7 -15  -3   78.19   15.20
  -7  15   3   66.19   23.50
   6 -15  -3  121.19   24.80
   6 -15  -3  107.09   17.20
  -6  15   3   95.59   23.90
   5 -15  -3   19.00   19.10
  -5  15   3    7.40   14.00
  -5  15   3   24.00   19.00
   5  15  -3   18.90   15.90
  -4 -15   3   22.20   13.30
   4 -15  -3   20.20   17.00
  -4  15   3   10.40   16.70
   4  15  -3   25.10   14.60
  -3 -15   3   66.79   15.30
   3 -15  -3   57.49   17.30
   3  15  -3   43.80   15.10
  -3  15   3   48.80   16.60
  -2 -15   3  318.67   24.60
  -2 -15   3  290.47   20.40
   2 -15  -3  342.47   27.20
  -2  15   3  299.67   25.60
   2  15  -3  365.86   27.00
  -1 -15   3  131.29   13.40
   1 -15  -3  186.78   19.60
   1 -15  -3  110.99   19.90
  -1 -15   3  170.48   18.40
   1  15  -3  153.58   18.30
   1  15  -3  145.39   15.70
  -1  15   3  147.29   16.90
   0 -15  -3  160.08   17.70
   0 -15   3  118.29   18.10
   0 -15  -3  172.98   18.50
   0 -15   3  160.08   19.00
   0  15   3  159.48   16.20
   0  15  -3  144.49   16.80
   0  15   3  169.88   18.70
   1 -15   3   37.60   15.00
  -1 -15  -3   39.50   13.20
   1  15   3   37.50   13.70
  -1  15  -3   47.30   14.50
  -2 -15  -3  474.65   26.80
   2 -15   3  469.45   31.10
  -2  15  -3  482.25   31.10
   2  15   3  442.86   30.40
  -3 -15  -3  150.18   15.50
   3 -15   3  150.18   20.60
   3  15   3  108.99   19.00
  -3  15  -3  116.89   19.90
   4 -15   3   10.20   11.60
   4 -15   3   15.00   17.50
   4  15   3   -0.40   13.90
  -4  15  -3   26.40   16.80
  -4  15  -3   -4.80   11.90
   5 -15   3   96.89   15.70
   5 -15   3   82.09   20.20
  -5  15  -3  105.09   21.30
   6 -15   3  215.58   22.50
   6 -15   3  237.28   27.40
  -6  15  -3  225.78   27.20
   7 -15   3   96.29   23.00
  -7  15  -3   87.99   22.60
   8 -15   3    7.90   21.10
  -8  15  -3   -6.70   20.20
  -9  15  -3   35.70   22.90
   9 -16  -3  198.38   42.70
  -9  16   3  161.98   30.20
   8 -16  -3   32.80   24.70
  -8  16   3    8.00   23.50
   7 -16  -3   21.50   14.20
   7 -16  -3   33.40   24.10
  -7  16   3   23.00   21.30
   6 -16  -3  -26.10   19.60
  -6  16   3  -17.50   17.70
   5 -16  -3  468.15   35.90
  -5 -16   3  413.36   28.20
  -5  16   3  491.85   36.40
   5  16  -3  542.05   35.00
  -5  16   3  394.56   29.30
  -4 -16   3   98.89   17.00
   4 -16  -3   73.69   21.10
  -4  16   3   83.29   20.80
   4  16  -3   61.29   17.30
   3 -16  -3  221.68   23.70
  -3 -16   3  150.38   19.00
   3  16  -3  197.98   21.20
  -3  16   3  228.88   23.50
  -2 -16   3   88.99   16.90
   2 -16  -3  123.99   18.80
  -2  16   3   99.59   17.60
   2  16  -3  110.49   18.20
   1 -16  -3  751.52   36.80
  -1 -16   3  716.03   36.00
  -1  16   3  652.73   34.80
   1  16  -3  775.72   38.10
   0 -16   3  -12.80   12.90
   0 -16  -3  -15.20   13.50
   0  16   3    7.10   13.30
   0  16  -3    6.40   11.70
  -1 -16  -3    8.10    9.10
   1 -16   3   -3.30   14.00
  -1 -16  -3   36.70   13.80
   1  16   3    7.70   14.10
  -1  16  -3    8.10   13.70
  -2 -16  -3   28.80   13.30
   2 -16   3   -3.10   15.00
   2  16   3    5.00   13.80
  -2  16  -3   -3.80   14.50
  -3 -16  -3  481.45   27.40
   3 -16   3  487.55   33.80
   3  16   3  444.06   32.30
  -3  16  -3  454.35   32.90
   4 -16   3   -8.50   17.00
  -4  16  -3   -8.50   16.40
  -4  16  -3    7.90   12.80
   5 -16   3  187.88   25.70
   5 -16   3  141.19   20.20
  -5  16  -3  107.69   22.80
   6 -16   3   -2.10   19.00
   6 -16   3   25.40   12.50
  -6  16  -3  -19.60   17.30
   7 -16   3  149.59   26.20
  -7  16  -3  128.19   25.20
   8 -16   3   49.70   23.90
  -8  16  -3   40.20   22.50
  -9  16  -3  125.39   28.40
   8 -17  -3  -11.90   23.70
  -8  17   3    3.40   21.90
   7 -17  -3  131.09   27.60
  -7  17   3  122.09   26.20
   6 -17  -3   70.29   24.10
  -6  17   3   91.79   25.00
   5 -17  -3   54.89   20.70
  -5 -17   3   42.40   16.10
  -5  17   3   48.70   20.60
   4 -17  -3   26.90   19.30
  -4 -17   3  -28.90   14.10
   4  17  -3  -36.60   14.90
  -4  17   3  -13.00   15.90
   3 -17  -3  184.18   23.40
  -3 -17   3  167.58   19.90
   3  17  -3  176.08   21.60
  -3  17   3  141.99   22.10
   2 -17  -3  194.38   23.20
  -2 -17   3  186.68   20.90
  -2  17   3  138.39   21.70
   2  17  -3  180.48   21.80
  -1 -17   3    4.50   14.60
   1 -17  -3    6.00   15.00
   1  17  -3  -13.70   14.60
   0 -17   3  180.88   21.20
   0 -17  -3  170.68   20.20
   0  17   3  160.78   21.10
  -1 -17  -3  308.77   26.20
   1 -17   3  336.87   29.30
  -1  17  -3  296.57   27.00
   1  17   3  263.77   25.60
   2 -17   3  217.08   23.40
  -2 -17  -3  204.78   20.70
  -2  17  -3  181.68   22.50
   2  17   3  235.58   36.90
   3 -17   3  217.58   25.30
  -3 -17  -3  217.28   20.20
  -3  17  -3  212.98   25.30
   4 -17   3  -10.60   17.40
  -4  17  -3    7.00   17.10
   5 -17   3  309.57   31.00
  -5  17  -3  265.47   28.50
   6 -17   3   76.39   24.10
   6 -17   3   63.49   15.90
  -6  17  -3   91.29   22.70
   7 -17   3   69.69   19.20
   7 -17   3  160.48   27.50
  -7  17  -3   89.09   24.40
   8 -17   3   -6.50   22.60
  -8  17  -3    4.00   22.60
   8 -18  -3  155.68   30.40
  -8  18   3   83.39   27.30
   7 -18  -3  -25.90   22.50
  -7  18   3   -5.10   21.80
   6 -18  -3   15.50   22.20
  -6  18   3   19.80   21.40
   5 -18  -3   58.59   21.50
  -5 -18   3   62.09   18.00
  -5  18   3   74.69   23.40
  -4 -18   3  216.18   22.30
   4 -18  -3  203.88   27.20
  -4  18   3  184.48   25.90
  -3 -18   3   35.60   16.30
   3 -18  -3   -3.50   18.10
  -2 -18   3    1.00   15.50
   2 -18  -3   17.20   16.40
   2  18  -3   30.00   16.60
   1 -18  -3   -5.80   15.40
  -1 -18   3    2.20   15.30
   1  18  -3    9.20   15.50
   0 -18  -3  626.54   36.10
   0 -18   3  662.63   37.10
   1 -18   3   -2.90   14.90
  -1 -18  -3   12.30   15.00
  -2 -18  -3   24.30   15.10
   2 -18   3   21.40   18.30
  -2  18  -3   -9.50   14.50
  -3 -18  -3   38.20   15.90
   3 -18   3   42.80   19.20
  -3  18  -3   14.20   17.10
   4 -18   3  375.36   35.50
  -4  18  -3  342.07   33.90
   5 -18   3   -2.90   20.30
  -5  18  -3  -14.60   18.80
   6 -18   3   21.40   22.90
  -6  18  -3   24.20   21.60
   7 -18   3   23.70   23.50
  -7  18  -3   20.00   21.80
   7 -19  -3   32.30   25.30
  -7  19   3   50.69   24.30
   6 -19  -3  155.78   28.80
  -6  19   3   82.29   26.10
  -5 -19   3   -8.40   15.80
   5 -19  -3  -19.10   20.40
  -5  19   3  -15.80   20.30
  -4 -19   3    6.40   16.60
   4 -19  -3   27.30   20.20
   3 -19  -3   84.19   21.90
  -3 -19   3   40.60   18.60
   2 -19  -3  399.66   33.30
  -2 -19   3  429.46   31.70
   1 -19  -3   17.00   17.10
  -1 -19   3  -17.40   16.00
   0 -19  -3   11.70   16.40
   0 -19   3    8.20   17.10
   1 -19   3   72.09   19.90
  -1 -19  -3   62.89   18.10
   2 -19   3  490.05   36.20
  -2 -19  -3  378.66   30.10
   3 -19   3   31.60   20.90
  -3 -19  -3   21.00   15.60
  -3  19  -3   14.00   22.90
   4 -19   3   16.60   20.60
  -4 -19  -3   27.50   15.70
  -4  19  -3   34.30   20.30
   5 -19   3  132.59   26.90
  -5  19  -3   53.59   23.30
   6 -19   3  126.69   26.80
  -6  19  -3  103.89   26.30
   7 -19   3   53.19   25.80
  -7  19  -3   32.90   23.60
   6 -20  -3    0.70   24.30
   5 -20  -3  122.19   27.20
  -5 -20   3  110.19   22.30
  -4 -20   3   -1.60   16.80
   4 -20  -3   31.00   22.00
   3 -20  -3   76.59   22.30
  -3 -20   3   65.99   19.70
  -2 -20   3  -25.70   16.30
   2 -20  -3    0.60   17.70
  -1 -20   3  264.97   27.10
   1 -20  -3  294.47   28.00
   0 -20  -3   61.69   19.80
   0 -20   3   54.39   20.10
  -1 -20  -3   37.40   18.80
   1 -20   3   22.20   18.30
  -2 -20  -3  -11.00   15.80
   2 -20   3   25.60   19.10
  -3 -20  -3  290.37   28.30
   3 -20   3  228.18   28.80
   4 -20   3   69.29   23.40
  -4 -20  -3  101.19   19.80
   5 -20   3  119.89   27.30
  -5  20  -3  127.99   26.60
   6 -20   3   29.00   23.60
  -6  20  -3   -8.30   21.50
   5 -21  -3  -19.70   22.10
  -5 -21   3  -20.70   18.20
  -4 -21   3    7.80   18.70
   4 -21  -3    8.30   21.40
  -3 -21   3  221.58   26.00
   3 -21  -3  202.68   28.90
  -2 -21   3    8.50   18.90
   2 -21  -3    7.60   19.40
  -1 -21   3   97.79   22.30
   1 -21  -3   81.79   21.10
   0 -21   3   47.20   20.50
   0 -21  -3   37.10   18.90
   1 -21   3  175.38   26.80
  -1 -21  -3  192.48   24.80
   2 -21   3   73.69   22.90
  -2 -21  -3   70.89   20.20
  -3 -21  -3  173.48   23.60
   3 -21   3  142.99   26.70
  -4 -21  -3   49.70   19.30
   4 -21   3   58.89   23.80
   5 -21   3  193.98   30.20
  -5 -21  -3  169.98   22.50
  -3 -22   3  -19.30   18.40
   3 -22  -3   11.00   22.40
  -2 -22   3   75.39   22.70
   2 -22  -3   79.99   23.40
   1 -22  -3   41.00   20.90
  -1 -22   3   41.40   20.60
   0 -22  -3  278.37   29.20
   0 -22   3  333.37   32.00
   1 -22   3   72.09   21.60
  -1 -22  -3   72.89   20.80
  -2 -22  -3   30.20   18.80
   2 -22   3   46.20   23.50
  -3 -22  -3   15.50   18.60
   3 -22   3   13.60   23.10
 -12   0   4  204.28   26.70
 -11   0   4    1.50   17.70
  11   0  -4   17.40   23.50
  10   0  -4  -10.80   19.60
 -10   0   4   40.50   16.70
   9   0  -4   -9.60   17.10
  -9   0   4   13.40   14.30
  -8   0   4  243.18   22.60
   8   0  -4  241.28   24.40
   7   0  -4   -9.10   13.50
  -7   0   4    9.80   11.00
   6   0  -4   94.09   15.60
  -6   0   4  111.09   12.70
  -5   0   4  -10.30    8.20
  -4   0   4 2608.04   73.69
  -4   0   4 2607.64   76.29
  -3   0   4    5.60    7.20
  -3   0   4   11.30    5.40
   2   0  -4 9020.70  247.18
  -2   0   4 9415.66  247.98
   2   0  -4 9056.49  248.68
   2   0  -4 9091.19  247.08
  -2   0   4 9250.97  248.78
   1   0  -4    6.70    5.10
   1   0  -4   -1.80    6.00
  -1   0   4    7.30    5.90
   0   0  -4 1079.59   32.50
   0   0   4 1069.29   32.40
   0   0  -4 1059.19   32.90
   0   0   4 1073.79   32.50
  -1   0  -4    2.50    5.30
  -1   0  -4   -2.00    4.90
   1   0   4   -4.50    4.90
   1   0   4   -4.30    5.20
  -2   0  -4  114.19   10.10
  -2   0  -4  105.49    9.30
  -2   0  -4  116.49   10.10
   3   0   4    3.10    6.60
  -3   0  -4   -3.00    5.60
  -3   0  -4   -3.50    5.10
  -4   0  -4 2144.39   65.39
   4   0   4 2182.88   65.49
  -5   0  -4   -0.40    8.10
   5   0   4   -0.90    9.10
   6   0   4   66.99   13.90
  -6   0  -4   82.79   12.10
   7   0   4   10.20   13.30
   8   0   4  973.20   43.50
   9   0   4   -7.80   17.00
  10   0   4   60.49   21.70
 -11   0  -4    4.20   17.40
  11   0   4  -14.00   22.20
 -12   0  -4  431.46   35.70
 -12  -1   4   96.29   22.40
 -12   1   4  119.39   24.80
 -11  -1   4  112.79   21.60
  11  -1  -4   87.79   25.70
 -11   1   4   93.89   20.70
  11   1  -4   53.49   24.70
 -10  -1   4   43.90   17.20
  10  -1  -4   49.60   21.50
  10   1  -4   78.19   21.90
 -10   1   4   27.20   17.30
   9  -1  -4    8.90   18.10
  -9  -1   4   17.60   14.40
  -9   1   4   39.50   15.80
   9   1  -4    9.80   18.40
  -8  -1   4  177.88   18.30
   8  -1  -4  197.28   23.40
   8   1  -4  198.48   23.40
  -8   1   4  206.98   20.00
  -7  -1   4  373.36   22.50
   7  -1  -4  338.77   26.80
  -7   1   4  316.27   19.30
   7   1  -4  373.26   27.10
  -7   1   4  376.86   23.50
  -6  -1   4   26.10   10.00
  -6   1   4   13.50   10.00
   6   1  -4   13.70   12.20
  -6   1   4    6.20    7.20
  -5  -1   4  178.28   15.40
  -5   1   4  132.49   13.60
  -5   1   4  155.88   13.80
   5   1  -4  156.38   15.80
   5   1  -4  156.38   13.80
  -4  -1   4    7.80    7.80
  -4   1   4   17.10    6.80
  -4   1   4   19.20    8.80
   4   1  -4   -3.30    7.40
  -3  -1   4 2927.21   83.19
  -3   1   4 2862.01   83.79
  -3   1   4 3033.10   82.49
   3   1  -4 2848.42   82.79
  -2  -1   4 1132.79   34.10
  -2  -1   4 1083.19   34.40
  -2  -1   4 1056.69   34.90
   2  -1  -4 1132.69   33.90
  -2  -1   4 1121.59   33.50
  -2   1   4 1203.78   35.00
  -2   1   4 1135.59   35.50
   2   1  -4 1060.99   35.20
  -1  -1   4  500.35   19.20
  -1  -1   4  562.94   18.40
   1  -1  -4  516.75   19.10
  -1  -1   4  528.15   19.40
  -1   1   4  538.45   19.70
   1   1  -4  501.05   18.90
   1   1  -4  528.75   20.00
   1   1  -4  564.74   18.30
   0  -1  -4   49.30    6.30
   0  -1   4   47.90    6.50
   0  -1   4   53.19    6.90
   0   1  -4   34.00    6.60
   0   1  -4   53.89    5.60
   0   1  -4   42.80    6.50
   0   1   4   50.39    6.30
  -1  -1  -4  910.41   27.90
  -1  -1  -4  868.71   27.40
   1  -1   4  848.62   27.80
  -1  -1  -4  872.31   27.10
  -1   1  -4  897.31   28.20
  -1   1  -4  912.61   28.60
   1   1   4  885.91   26.80
   2  -1   4 4866.61  135.59
  -2  -1  -4 4973.40  136.69
   2  -1   4 4917.91  135.59
  -2   1  -4 4956.20  136.39
  -2   1  -4 4954.30  135.99
  -2   1  -4 5030.30  135.69
   3  -1   4  712.63   25.50
  -3  -1  -4  719.83   26.20
   3  -1   4  705.93   23.90
   3   1   4  711.33   26.50
  -3   1  -4  723.43   24.70
  -3   1  -4  697.63   25.40
  -3   1  -4  734.13   25.40
  -4  -1  -4  657.03   27.20
   4  -1   4  706.13   27.40
  -4   1  -4  714.33   25.10
  -4   1  -4  706.73   26.00
   4   1   4  702.23   27.90
  -4   1  -4  706.73   27.00
   5  -1   4  248.98   18.70
  -5  -1  -4  224.18   17.60
  -5   1  -4  208.78   14.70
  -5   1  -4  253.37   16.70
   5   1   4  198.38   18.70
  -5   1  -4  240.38   15.80
  -6  -1  -4  373.46   24.80
   6  -1   4  323.27   23.40
   6   1   4  386.16   24.00
  -6   1  -4  320.77   18.40
  -6   1  -4  359.36   20.40
   7  -1   4  449.86   28.00
   7   1   4  464.15   28.80
  -7   1  -4  404.46   22.60
  -7   1  -4  466.55   24.20
   8  -1   4   13.80   15.80
   8   1   4    2.50   15.70
  -8   1  -4   13.50   12.30
   9  -1   4  181.58   24.30
   9   1   4  198.28   25.10
  -9   1  -4  199.98   20.00
  10  -1   4  399.36   35.20
  10   1   4  303.37   31.20
 -10   1  -4  370.06   29.30
  11  -1   4   37.50   22.10
  11   1   4   15.50   23.20
 -11   1  -4   66.99   19.70
 -12   1  -4   21.40   20.10
 -12  -2   4  -22.70   18.80
 -12   2   4   18.20   20.60
 -11  -2   4    4.70   17.20
  11  -2  -4   44.80   24.60
  11   2  -4    9.00   22.80
 -11   2   4   21.80   18.90
 -10  -2   4   25.40   16.70
  10  -2  -4   -8.60   19.40
  10   2  -4   -6.10   19.50
 -10   2   4   -2.10   16.50
  -9  -2   4  121.59   17.90
   9  -2  -4  161.28   23.70
  -9   2   4  157.38   20.10
   9   2  -4  150.08   22.90
   8  -2  -4   81.29   18.40
  -8  -2   4   69.79   15.00
   8   2  -4   66.69   18.50
  -8   2   4   95.59   16.80
   7  -2  -4   40.80   14.00
  -7  -2   4   24.40   11.30
   7   2  -4   38.60   15.20
  -7   2   4   42.60   12.70
  -7   2   4   26.10    9.30
  -6  -2   4  137.19   12.90
   6   2  -4  136.49   16.50
  -6   2   4  118.89   11.40
  -6   2   4  140.39   15.60
  -5  -2   4  667.13   26.10
  -5   2   4  639.54   28.20
   5   2  -4  639.94   29.80
  -5   2   4  669.03   25.60
  -4  -2   4  410.76   19.00
  -4   2   4  428.66   19.40
   4   2  -4  370.26   21.20
  -4   2   4  401.16   20.90
   3  -2  -4   12.70    5.10
  -3  -2   4   25.80    6.80
  -3  -2   4   14.80    6.40
  -3   2   4   13.40    6.50
  -3   2   4    3.10    7.70
   3   2  -4   15.80    6.80
   3   2  -4    5.00    7.50
   2  -2  -4   46.80    6.60
  -2  -2   4   28.00    6.60
  -2  -2   4   26.40    6.60
  -2  -2   4   24.90    4.70
  -2   2   4   33.70    7.80
   2   2  -4   22.40    6.70
  -2   2   4   29.10    6.60
  -1  -2   4  710.53   24.40
  -1  -2   4  736.03   23.30
   1  -2  -4  704.93   24.10
  -1  -2   4  694.33   24.30
   1   2  -4  705.43   24.90
   1   2  -4  742.23   22.70
  -1   2   4  737.23   24.60
   0  -2   4  169.28   11.70
   0  -2   4  194.18   10.70
   0  -2   4  171.48   11.40
   0  -2  -4  179.68   10.40
   0  -2  -4  178.68   10.30
   0   2  -4  187.18   10.70
   0   2   4  173.88   10.20
   0   2  -4  170.68   11.50
   0   2  -4  175.58   12.50
   0   2   4  169.38   11.00
  -1  -2  -4 9426.36  255.17
  -1  -2  -4 9362.26  253.87
   1  -2   4 9111.99  255.17
  -1   2  -4 9999.00  254.67
   1   2   4 9527.55  255.17
  -1   2  -4 9206.48  255.57
  -1   2  -4 9301.57  255.47
   2  -2   4  658.53   23.60
  -2  -2  -4  690.73   24.70
   2  -2   4  676.73   22.40
  -2  -2  -4  661.73   24.60
  -2   2  -4  677.43   24.50
  -2   2  -4  723.53   22.50
  -2   2  -4  679.73   22.50
  -2   2  -4  693.83   24.00
   3  -2   4 1856.81   55.19
   3  -2   4 1905.31   55.59
  -3  -2  -4 1886.51   57.19
  -3   2  -4 1860.21   55.39
  -3   2  -4 1860.31   56.39
  -3   2  -4 1914.41   55.99
   4  -2   4  116.99   11.70
  -4  -2  -4   96.19   11.30
   4  -2   4  123.69   10.10
   4   2   4  115.39   12.30
  -4   2  -4  123.89   10.60
  -4   2  -4   98.89   10.40
  -5  -2  -4  292.87   19.20
   5  -2   4  273.37   19.30
  -5   2  -4  259.57   16.50
   5   2   4  273.57   19.90
  -5   2  -4  268.17   17.60
   6  -2   4  147.59   16.40
  -6   2  -4  123.79   13.60
   6   2   4  118.39   15.50
   7  -2   4  608.84   32.40
  -7   2  -4  627.84   29.50
   7   2   4  644.54   33.50
   8  -2   4   68.29   19.80
   8   2   4   71.09   19.20
  -8   2  -4   59.69   14.10
   9  -2   4  296.07   30.90
   9   2   4  398.26   33.00
  -9   2  -4  400.16   28.10
  10  -2   4   51.09   20.70
  10   2   4   41.70   20.90
 -10   2  -4   24.20   16.70
  11  -2   4  128.29   26.00
 -11   2  -4  164.68   24.10
 -12   2  -4  -21.40   19.00
 -12   3   4   46.60   22.20
  11  -3  -4  104.49   26.60
 -11  -3   4   99.49   20.40
 -11   3   4  108.59   23.00
  11   3  -4  122.59   28.40
 -10  -3   4  114.89   19.40
  10  -3  -4  128.29   24.80
  10   3  -4  112.09   25.40
 -10   3   4  108.49   21.00
   9  -3  -4   54.39   20.40
   9   3  -4   62.59   20.20
  -9   3   4   45.70   17.00
  -8  -3   4   16.50   11.90
   8  -3  -4   16.20   15.90
  -8   3   4   -1.20   13.90
   8   3  -4  -18.10   15.90
  -8   3   4  -18.30   10.60
  -7  -3   4  535.45   25.60
  -7   3   4  544.45   29.30
   7   3  -4  527.55   31.10
  -7   3   4  493.35   25.40
  -6  -3   4  466.55   23.00
  -6   3   4  468.45   22.90
   6   3  -4  443.16   27.10
  -6   3   4  479.05   25.80
  -5  -3   4 1025.00   35.90
  -5   3   4 1137.49   37.20
  -5   3   4 1057.89   39.10
   5   3  -4 1053.79   40.20
  -4  -3   4  944.21   32.20
  -4  -3   4  958.50   32.50
  -4  -3   4  929.81   31.70
  -4   3   4  973.20   35.40
  -4   3   4 1044.80   33.50
   4   3  -4  933.91   35.20
  -3  -3   4  105.29    9.50
  -3  -3   4  126.09   10.90
   3  -3  -4  102.09   10.70
  -3   3   4  116.29   11.40
   3   3  -4  100.89    9.10
  -3   3   4  113.59   12.80
   3   3  -4  121.19   10.70
  -2  -3   4  264.07   13.70
  -2  -3   4  251.17   13.60
   2  -3  -4  260.77   14.00
  -2   3   4  277.97   15.60
  -2   3   4  277.07   15.10
   2   3  -4  257.37   13.70
   2   3  -4  251.87   14.30
  -1  -3   4   26.00    6.70
  -1  -3   4   27.90    5.00
  -1  -3   4   30.10    6.70
   1  -3  -4   24.90    6.30
   1  -3  -4   27.90    6.40
   1   3  -4   34.60    7.30
  -1   3   4   24.90    6.70
   0  -3   4  117.09   11.20
   0  -3   4  137.09   12.20
   0  -3  -4  128.69    9.60
   0   3  -4  140.09    9.50
   0   3   4  123.89    9.90
   0   3   4  132.39   10.00
   0   3  -4  129.09   11.80
  -1  -3  -4  678.93   24.10
  -1  -3  -4  655.53   21.80
   1  -3   4  715.33   23.20
   1  -3   4  641.04   24.00
   1   3   4  735.23   24.40
  -1   3  -4  707.23   23.30
  -1   3  -4  703.13   24.90
  -2  -3  -4 2186.88   64.39
   2  -3   4 2116.29   63.49
  -2   3  -4 2272.37   62.69
  -2   3  -4 2159.48   64.29
  -3  -3  -4  787.52   29.40
   3  -3   4  789.52   28.10
  -3  -3  -4  802.62   29.80
   3  -3   4  805.82   27.50
  -3   3  -4  831.52   26.50
  -3   3  -4  790.92   28.90
  -4  -3  -4  400.96   20.70
  -4  -3  -4  412.36   20.60
   4  -3   4  387.06   19.70
   4  -3   4  380.36   18.40
  -4   3  -4  383.86   16.30
  -4   3  -4  387.76   19.90
   5  -3   4  243.78   16.20
  -5  -3  -4  272.47   18.40
   5  -3   4  278.17   18.90
   5   3   4  272.37   20.50
  -5   3  -4  244.68   18.20
   6  -3   4  370.96   23.50
   6   3   4  374.06   24.70
  -6   3  -4  331.87   21.80
   7  -3   4  239.28   21.80
   7   3   4  227.48   21.80
  -7   3  -4  281.37   22.10
   8  -3   4   22.60   15.90
   8   3   4   12.40   16.60
  -8   3  -4   11.70   13.20
   9  -3   4  155.28   22.70
  -9   3  -4  112.19   18.20
   9   3   4  121.49   22.40
  10  -3   4  254.27   28.00
 -10   3  -4  319.57   29.70
  10   3   4  281.57   31.20
  11  -3   4  141.89   26.60
 -11   3  -4  151.28   23.40
 -12   3  -4  -16.50   19.50
 -12   4   4  123.69   25.40
  11  -4  -4   10.10   24.40
  11   4  -4   16.90   35.80
 -11   4   4  -14.90   18.90
  10  -4  -4   67.69   21.80
  10   4  -4   50.29   22.60
 -10   4   4   53.19   19.70
   9  -4  -4   27.90   18.80
   9   4  -4   -6.60   17.90
  -9   4   4  -14.40   15.30
  -8  -4   4  567.64   30.60
  -8   4   4  572.44   29.60
   8   4  -4  562.84   35.50
  -8   4   4  521.15   32.40
  -7  -4   4   -1.90    9.70
  -7   4   4    2.70    9.70
   7   4  -4  -25.40   13.90
  -7   4   4    5.40   12.30
  -6  -4   4  600.04   27.40
  -6   4   4  579.14   29.60
   6   4  -4  575.44   30.20
  -6   4   4  616.84   27.70
  -5  -4   4    2.80    7.40
  -5  -4   4    2.10    8.00
  -5   4   4   -5.70    8.10
  -5   4   4   -8.20    9.80
   5   4  -4  -18.60    9.20
  -4  -4   4 1686.13   52.99
  -4  -4   4 1724.23   52.89
   4  -4  -4 1709.43   52.09
  -4  -4   4 1735.53   53.79
  -4   4   4 1839.22   56.69
  -4   4   4 1838.62   54.69
   4   4  -4 1862.01   56.09
  -3  -4   4  115.49   10.60
   3  -4  -4   72.79    8.30
  -3  -4   4   95.19    9.00
  -3  -4   4   87.89    8.90
   3   4  -4   95.79   10.50
  -3   4   4  101.79   11.80
  -3   4   4   95.99    9.70
  -2  -4   4  646.44   24.30
   2  -4  -4  685.23   26.30
   2  -4  -4  709.63   24.70
  -2  -4   4  689.73   24.80
   2   4  -4  706.83   24.20
  -2   4   4  739.73   25.10
   2   4  -4  677.73   24.30
  -2   4   4  707.13   26.20
  -1  -4   4  568.34   19.40
  -1  -4   4  524.75   21.00
   1  -4  -4  570.94   20.70
   1  -4  -4  570.44   21.90
   1  -4  -4  541.05   21.10
  -1  -4   4  533.35   21.00
   1   4  -4  566.44   21.60
  -1   4   4  564.94   21.40
   0  -4  -4  822.42   26.50
   0  -4   4  803.22   27.80
   0  -4   4  723.83   25.80
   0  -4  -4  856.61   27.30
   0   4  -4  811.02   28.30
   0   4   4  854.81   26.50
   0   4   4  829.72   27.30
   0   4  -4  857.11   26.20
   1  -4   4  120.39   10.50
  -1  -4  -4  143.89   11.60
   1  -4   4  115.19   11.60
  -1   4  -4  128.99   12.70
   1   4   4  137.19   11.50
  -1   4  -4  129.59   10.70
   2  -4   4  436.96   20.10
  -2  -4  -4  463.05   20.40
   2  -4   4  477.85   18.00
  -2   4  -4  466.05   21.00
   2   4   4  493.95   20.80
  -2   4  -4  489.35   18.80
   3  -4   4  495.75   22.10
  -3  -4  -4  489.05   22.30
   3  -4   4  510.95   20.10
  -3  -4  -4  489.95   22.50
  -3   4  -4  498.75   20.10
  -3   4  -4  504.45   22.70
   4  -4   4 1847.12   55.49
   4  -4   4 1725.93   55.09
  -4  -4  -4 1797.52   57.59
  -4  -4  -4 1830.92   57.59
  -4   4  -4 1774.42   56.59
  -4   4  -4 1786.42   53.89
  -5  -4  -4  120.69   13.60
   5  -4   4  118.99   13.60
   5  -4   4  104.49   12.10
  -5  -4  -4  100.09   12.90
  -5   4  -4   81.99    8.80
  -5   4  -4  117.19   13.20
  -6  -4  -4    2.60    8.80
   6  -4   4   -7.10    8.50
   6  -4   4  -24.00   10.60
  -6   4  -4   -8.00    9.50
   6   4   4    5.50   11.80
  -6   4  -4    0.00    5.90
   7  -4   4  124.49   17.90
   7  -4   4  139.79   14.40
  -7   4  -4  137.29   16.90
   7   4   4  167.68   20.10
   8  -4   4  648.14   36.10
  -8   4  -4  677.93   34.70
   8   4   4  658.23   38.00
   9  -4   4  -16.10   17.60
  -9   4  -4   17.20   15.30
   9   4   4    9.80   19.20
  10  -4   4   83.59   22.40
 -10   4  -4  107.99   20.80
  10   4   4   92.59   24.80
  11  -4   4   32.60   21.80
 -11   4  -4    4.90   18.80
 -12   4  -4  162.08   26.80
 -12   5   4   43.20   23.10
 -11   5   4   49.40   21.00
  10  -5  -4  239.28   29.20
  10   5  -4  237.78   30.00
 -10   5   4  208.28   25.30
   9  -5  -4   50.39   19.80
   9   5  -4   80.59   21.20
  -9   5   4   81.39   19.00
  -9   5   4   33.50   19.50
  -8  -5   4   90.89   15.70
  -8   5   4   69.99   13.90
  -8   5   4  106.19   18.50
   8   5  -4   77.29   19.70
  -7  -5   4  462.55   26.40
   7   5  -4  457.55   31.00
  -7   5   4  514.35   29.60
  -7   5   4  483.75   27.60
  -6  -5   4  544.35   27.30
  -6   5   4  609.74   30.20
   6   5  -4  542.55   30.60
  -6   5   4  636.34   28.50
  -5  -5   4   30.40    9.40
  -5   5   4   25.20    9.50
  -5   5   4   20.80   11.50
   5   5  -4   23.60   11.80
  -4  -5   4  323.77   16.60
  -4  -5   4  336.27   18.40
   4  -5  -4  285.67   20.80
  -4  -5   4  341.97   17.90
   4  -5  -4  302.17   17.00
  -4   5   4  319.07   21.10
   4   5  -4  329.87   19.90
  -4   5   4  322.27   19.40
  -3  -5   4  637.84   23.80
   3  -5  -4  645.44   24.90
  -3  -5   4  625.14   24.30
  -3  -5   4  674.43   25.30
   3  -5  -4  679.93   28.00
  -3  -5   4  656.53   24.30
  -3   5   4  668.73   27.60
   3   5  -4  641.34   25.20
   3   5  -4  654.13   24.20
  -3   5   4  690.03   26.30
  -2  -5   4 1077.69   33.40
  -2  -5   4  977.50   33.70
   2  -5  -4 1094.29   36.00
  -2  -5   4 1054.89   34.20
   2   5  -4 1019.50   32.90
  -2   5   4 1094.49   35.80
   2   5  -4 1033.20   33.70
   2   5  -4 1022.20   33.10
  -2   5   4 1072.59   34.20
   1  -5  -4  321.47   17.00
   1  -5  -4  345.97   16.00
  -1  -5   4  311.27   16.00
  -1  -5   4  339.57   14.50
  -1  -5   4  339.57   16.30
  -1   5   4  324.67   16.50
   1   5  -4  329.37   16.60
   0  -5  -4  938.21   30.90
   0  -5   4  976.00   31.10
   0  -5  -4  975.50   31.40
   0  -5   4  949.11   32.60
   0   5   4  988.00   30.80
   0   5   4  986.00   32.10
   0   5  -4  958.70   30.20
   0   5  -4  988.10   32.90
  -1  -5  -4  774.02   27.70
   1  -5   4  752.22   27.70
   1  -5   4  795.22   26.40
  -1   5  -4  762.12   28.40
   1   5   4  766.82   27.70
  -1   5  -4  797.22   26.50
   2  -5   4  643.54   25.50
  -2  -5  -4  652.63   25.50
   2  -5   4  632.34   23.20
   2   5   4  651.43   25.70
  -2   5  -4  673.23   24.10
  -2   5  -4  648.94   26.10
  -3  -5  -4  274.77   17.60
   3  -5   4  246.28   17.70
  -3  -5  -4  295.67   17.40
   3  -5   4  253.27   14.00
  -3   5  -4  262.57   18.20
  -3   5  -4  276.47   16.00
   4  -5   4   17.00    8.80
  -4  -5  -4   14.30    8.50
  -4  -5  -4   14.50    8.00
   4  -5   4   -4.00    8.20
  -4   5  -4   16.00    9.30
  -4   5  -4    6.00    6.40
  -5  -5  -4  542.85   27.00
  -5  -5  -4  535.15   33.40
   5  -5   4  558.74   26.00
   5  -5   4  535.55   25.40
  -5   5  -4  553.14   23.60
  -5   5  -4  520.95   26.50
   6  -5   4  488.85   24.60
  -6  -5  -4  436.26   25.80
   6  -5   4  473.95   26.60
  -6   5  -4  475.05   26.40
  -6   5  -4  482.65   22.90
   7  -5   4   72.49   12.80
   7  -5   4   71.39   16.30
  -7   5  -4   65.89   10.60
  -7   5  -4  102.99   16.20
   8  -5   4  -21.50   14.60
   8   5   4   -4.50   15.70
  -8   5  -4    1.90   13.80
   9  -5   4  212.08   25.30
  -9   5  -4  187.68   22.30
   9   5   4  217.88   26.50
  10  -5   4   88.99   23.30
 -10   5  -4  126.29   22.40
  10   5   4   90.99   24.80
  11  -5   4   17.80   21.90
 -11   5  -4   -0.20   20.20
 -12   5  -4   -2.60   21.00
 -12   6   4   10.80   21.40
 -11   6   4   13.50   20.70
  10  -6  -4   66.99   23.00
  10   6  -4   18.90   20.90
 -10   6   4   19.90   19.60
  -9   6   4  484.15   33.60
   9   6  -4  415.76   36.00
  -8  -6   4   31.60   13.10
   8   6  -4   23.40   17.50
  -8   6   4   17.40   12.70
  -8   6   4   45.50   16.20
  -7  -6   4   32.60   11.70
  -7   6   4   50.29   15.40
   7   6  -4   20.70   15.50
  -7   6   4   18.70   12.20
  -6  -6   4   53.19   11.10
  -6   6   4   46.60   13.00
  -6   6   4   54.69   11.70
   6   6  -4   36.00   14.60
   5  -6  -4  909.01   36.20
  -5  -6   4  855.61   32.80
  -5  -6   4  798.02   33.10
   5  -6  -4  843.62   30.40
  -5   6   4  879.51   36.00
  -5   6   4  861.21   33.90
   5   6  -4  847.92   34.90
  -4  -6   4    6.50    7.90
  -4  -6   4   21.20    7.70
   4  -6  -4   14.00    7.30
   4  -6  -4    1.60   10.40
  -4  -6   4   17.60    9.00
   4   6  -4   -4.60    9.10
  -4   6   4    4.10    8.10
  -4   6   4   13.30   10.10
   3  -6  -4  894.11   33.80
  -3  -6   4  883.11   30.80
  -3  -6   4  883.21   31.60
   3  -6  -4  947.01   31.70
  -3  -6   4  864.11   30.50
   3   6  -4  863.51   31.80
   3   6  -4  857.51   31.10
  -3   6   4  916.01   34.20
  -3   6   4  915.41   32.00
   2  -6  -4  131.49   12.80
  -2  -6   4  122.99   10.70
  -2  -6   4  138.59   11.70
  -2  -6   4  135.19   12.70
  -2   6   4  144.69   13.00
   2   6  -4  122.49   11.70
  -2   6   4  127.69   14.10
   2   6  -4  123.19   10.20
   2   6  -4  132.59   12.20
  -1  -6   4 3610.94  112.69
   1  -6  -4 3807.62  103.19
  -1  -6   4 3750.32  102.39
   1  -6  -4 3695.73  104.39
  -1  -6   4 3606.24  103.99
  -1   6   4 3598.74  104.09
   1   6  -4 3645.34  103.99
   0  -6  -4   22.90    7.30
   0  -6   4   37.50    8.40
   0  -6  -4   20.70    6.50
   0   6  -4    9.10    7.80
   0   6   4   22.50    6.50
   0   6   4   25.40    7.20
   1  -6   4  313.07   17.90
   1  -6   4  360.46   16.50
  -1  -6  -4  309.77   14.30
  -1   6  -4  332.67   16.10
   1   6   4  342.47   17.90
  -1   6  -4  356.46   19.00
  -2  -6  -4  105.79   11.10
   2  -6   4  112.19   11.80
   2  -6   4   97.09    9.00
  -2   6  -4   86.19    9.20
  -2   6  -4   98.29   11.70
   2   6   4   96.19   10.80
   3  -6   4  903.71   30.70
   3  -6   4  911.01   33.90
  -3  -6  -4  943.21   34.50
  -3  -6  -4  910.81   34.10
   3   6   4  899.01   34.30
  -3   6  -4  955.60   32.50
  -3   6  -4  926.31   34.80
   4  -6   4   35.50   10.30
   4  -6   4   52.19    9.90
  -4  -6  -4   50.09   10.10
  -4  -6  -4   64.39   11.10
  -4   6  -4   55.29    8.60
  -4   6  -4   41.90   11.60
   5  -6   4   89.59   12.90
  -5  -6  -4   66.49   11.80
   5  -6   4  105.69   13.60
  -5   6  -4   66.69    9.70
  -5   6  -4   88.29   13.80
   6  -6   4  -11.20   11.50
  -6  -6  -4    2.30    9.50
   6  -6   4    1.20   10.50
  -6   6  -4   -4.70   11.60
  -6   6  -4    2.20    7.60
   7  -6   4  415.96   27.90
   7  -6   4  360.86   23.90
  -7   6  -4  361.06   23.10
  -7   6  -4  355.76   26.60
   8  -6   4  118.39   19.00
  -8   6  -4  112.99   18.50
   9  -6   4  430.96   32.90
  -9   6  -4  478.65   33.80
  10  -6   4    3.20   19.50
 -10   6  -4    6.50   19.10
  11  -6   4  184.08   28.60
 -11   6  -4  146.79   25.50
 -12   6  -4   20.00   22.60
 -12   7   4    8.20   22.00
 -11   7   4   70.49   22.90
  10  -7  -4   40.10   21.40
 -10   7   4   14.70   18.80
  10   7  -4   10.50   22.40
   9   7  -4    9.90   19.00
  -9   7   4   19.20   17.50
  -8  -7   4   21.30   13.30
  -8   7   4   43.00   17.20
   8   7  -4   45.70   18.70
  -8   7   4   27.20   15.60
  -7  -7   4  698.03   32.60
  -7   7   4  694.53   33.60
   7   7  -4  644.74   35.80
  -7   7   4  639.64   35.60
   6  -7  -4   55.59   14.80
  -6  -7   4   52.39   11.40
  -6   7   4   47.00   14.20
   6   7  -4   23.40   13.30
  -6   7   4   18.90   10.90
   5  -7  -4   28.50   12.60
  -5  -7   4   37.30   10.20
  -5  -7   4   25.20   10.60
   5  -7  -4   18.00    8.00
  -5   7   4   17.10   12.30
   5   7  -4   13.30   11.20
  -5   7   4   11.40    9.70
  -4  -7   4  119.59   12.00
  -4  -7   4  141.49   13.30
  -4  -7   4  103.79   11.30
   4  -7  -4   97.89   10.60
   4  -7  -4  134.99   15.10
  -4   7   4  105.99   12.00
   4   7  -4  122.09   13.80
  -4   7   4  137.99   15.60
  -3  -7   4 1328.27   43.50
   3  -7  -4 1412.36   44.30
  -3  -7   4 1282.67   43.00
  -3  -7   4 1380.76   44.10
   3  -7  -4 1373.56   46.60
   3   7  -4 1363.46   44.10
   3   7  -4 1348.17   44.00
  -3   7   4 1362.56   44.20
  -3   7   4 1378.66   46.70
   2  -7  -4  862.01   31.00
  -2  -7   4  896.81   31.70
  -2  -7   4  889.01   30.00
  -2  -7   4  876.41   31.40
   2  -7  -4  963.70   34.10
   2   7  -4  892.11   30.80
   2   7  -4  874.71   31.00
  -2   7   4  959.30   33.70
   1  -7  -4   19.30    7.10
   1  -7  -4   23.70    8.90
  -1  -7   4   15.50    8.00
  -1  -7   4   11.90    5.60
  -1   7   4   16.40    7.70
   1   7  -4   26.20    8.10
   0  -7   4  268.77   17.10
   0  -7  -4  270.87   16.30
   0  -7   4  313.37   16.00
   0  -7  -4  281.97   15.50
   0   7  -4  274.97   17.40
   0   7   4  275.97   15.20
   1  -7   4  701.23   27.30
   1  -7   4  645.44   24.90
  -1  -7  -4  661.83   24.00
  -1   7  -4  715.53   25.10
   1   7   4  689.83   27.10
  -1   7  -4  695.83   27.90
   2  -7   4  788.52   30.60
   2  -7   4  796.52   28.40
  -2  -7  -4  750.72   30.00
  -2   7  -4  768.32   28.20
  -2   7  -4  749.03   30.90
   2   7   4  773.32   30.20
   3  -7   4  216.48   15.20
  -3  -7  -4  232.68   17.40
   3  -7   4  218.08   18.60
  -3  -7  -4  217.68   16.60
  -3   7  -4  213.28   16.40
   3   7   4  225.08   18.40
  -3   7  -4  223.48   19.30
  -4  -7  -4    3.00    8.30
   4  -7   4   12.80    6.30
   4  -7   4    3.40    9.90
  -4  -7  -4   14.40    9.50
  -4   7  -4    5.70    8.00
  -4   7  -4    4.90   10.00
  -5  -7  -4  513.25   26.20
   5  -7   4  517.15   26.30
   5  -7   4  501.65   24.70
  -5   7  -4  495.15   27.50
  -5   7  -4  487.65   25.10
   6  -7   4  575.54   29.10
   6  -7   4  538.15   28.30
  -6  -7  -4  572.74   29.50
  -6   7  -4  571.04   27.90
  -6   7  -4  535.95   30.20
   7  -7   4  338.67   24.90
   7  -7   4  343.57   26.50
  -7   7  -4  309.17   27.40
  -7   7  -4  328.17   24.30
   8  -7   4   18.40   16.30
  -8   7  -4   36.90   12.70
  -8   7  -4   36.50   16.20
   9  -7   4  263.37   26.50
  -9   7  -4  254.17   26.50
  10  -7   4  120.49   23.70
 -10   7  -4  113.49   23.20
  11  -7   4   26.50   22.20
 -11   7  -4   33.80   20.70
 -12   8   4   50.19   24.20
 -11   8   4    8.10   22.10
  10  -8  -4   56.19   21.80
  10   8  -4   66.59   24.10
 -10   8   4   46.80   21.40
  -9   8   4   76.39   20.80
   9   8  -4   63.09   22.10
   8   8  -4 1162.98   50.39
  -8   8   4  994.50   48.00
  -7  -8   4  -18.60   11.50
  -7   8   4    9.00   12.90
   7   8  -4   15.80   15.90
  -7   8   4   -6.30   13.80
  -6  -8   4  113.69   14.40
   6  -8  -4  105.79   18.30
   6  -8  -4   86.79   10.70
   6   8  -4  114.79   16.60
  -6   8   4  104.79   18.10
  -6   8   4   78.59   13.90
   5  -8  -4   23.60   13.50
  -5  -8   4   39.00   11.20
   5  -8  -4   32.20    9.30
  -5  -8   4   43.20   10.80
  -5   8   4   38.30   11.20
   5   8  -4   61.99   13.50
  -5   8   4   35.30   13.30
   4  -8  -4  835.72   34.50
  -4  -8   4  768.02   31.50
   4  -8  -4  798.32   30.60
  -4  -8   4  756.52   28.80
  -4  -8   4  777.12   29.30
   4   8  -4  791.22   32.00
  -4   8   4  756.52   31.60
   4   8  -4  804.92   31.80
  -4   8   4  759.42   34.10
  -3  -8   4  229.88   16.10
   3  -8  -4  229.18   20.40
  -3  -8   4  255.37   16.60
  -3  -8   4  243.58   16.60
   3  -8  -4  258.87   17.70
  -3   8   4  232.68   19.70
  -3   8   4  251.07   17.60
   3   8  -4  258.97   17.30
  -2  -8   4  603.44   24.80
  -2  -8   4  578.94   23.00
   2  -8  -4  607.14   26.70
   2  -8  -4  626.24   24.60
  -2  -8   4  563.14   24.70
   2   8  -4  588.44   23.50
  -2   8   4  591.84   26.60
   2   8  -4  593.94   24.50
   1  -8  -4  340.27   19.60
  -1  -8   4  307.37   18.60
   1  -8  -4  381.46   18.30
  -1  -8   4  335.87   16.60
   1   8  -4  337.37   18.90
  -1   8   4  357.06   18.90
   0  -8  -4 1489.45   50.09
   0  -8   4 1595.24   51.19
   0  -8  -4 1604.94   49.80
   0  -8   4 1679.43   49.80
   0   8   4 1621.04   49.00
   0   8  -4 1663.23   51.59
  -1  -8  -4  589.34   23.20
   1  -8   4  610.84   26.80
  -1  -8  -4  605.74   23.50
  -1   8  -4  637.24   27.40
   1   8   4  634.74   26.50
  -1   8  -4  648.14   23.70
   2  -8   4  402.06   19.50
   2  -8   4  384.86   21.80
   2   8   4  356.06   21.00
  -2   8  -4  379.16   19.50
  -2   8  -4  378.96   22.10
  -3  -8  -4  122.09   12.80
   3  -8   4   97.39   10.10
   3  -8   4  105.29   13.70
  -3  -8  -4  114.49   13.00
  -3   8  -4  102.79   14.00
  -3   8  -4   99.29   10.70
   3   8   4  101.69   12.70
   4  -8   4  813.32   30.20
  -4  -8  -4  812.22   34.40
   4  -8   4  873.41   34.90
  -4   8  -4  847.82   32.60
  -4   8  -4  884.61   36.20
   5  -8   4   -8.50   11.10
  -5  -8  -4    4.20    9.40
  -5   8  -4    0.90   11.90
  -5   8  -4    3.70    8.70
   6  -8   4  -13.60   12.50
   6  -8   4   -4.10   11.30
  -6   8  -4   -8.70   12.30
  -6   8  -4    0.20    9.60
   7  -8   4   10.10   14.60
   7  -8   4   40.20   14.00
  -7   8  -4   49.80   16.00
  -7   8  -4    9.10   11.10
   8  -8   4  630.44   35.90
  -8   8  -4  647.94   37.70
   9  -8   4  -10.90   17.40
  -9   8  -4  -25.40   16.20
  10  -8   4    2.90   18.90
 -10   8  -4   -0.20   18.80
  11  -8   4    7.00   22.30
 -11   8  -4    8.00   20.50
 -11   9   4   52.39   23.30
 -10   9   4  148.69   25.50
  10   9  -4  141.59   27.60
  -9   9   4   -8.10   17.20
   9   9  -4   17.10   20.80
  -8   9   4  104.29   21.30
   8   9  -4  180.78   24.10
  -7  -9   4  192.18   19.50
   7  -9  -4  190.28   23.00
   7   9  -4  208.68   22.50
  -7   9   4  187.98   22.70
  -7   9   4  178.18   22.20
   6  -9  -4  182.78   18.00
   6  -9  -4  154.28   20.90
  -6  -9   4  211.68   20.80
   6   9  -4  183.68   20.00
  -6   9   4  150.78   16.70
  -6   9   4  172.08   20.60
  -5  -9   4   43.90   11.10
  -5  -9   4   54.89   13.40
   5  -9  -4   13.90   13.50
   5  -9  -4   18.10    9.30
  -5   9   4   42.90   14.30
  -5   9   4   34.10   11.30
   5   9  -4   35.60   13.20
   4  -9  -4    6.40    8.30
  -4  -9   4    9.10    8.80
  -4  -9   4   15.80    8.80
   4  -9  -4    7.20   12.00
  -4   9   4   11.80   12.30
  -4   9   4    2.50    9.10
   4   9  -4    7.20    9.20
  -3  -9   4  617.34   26.30
   3  -9  -4  694.53   27.90
   3  -9  -4  625.94   30.10
  -3  -9   4  618.24   26.10
  -3  -9   4  611.24   26.30
  -3   9   4  663.13   27.00
   3   9  -4  645.14   27.40
  -3   9   4  661.43   30.10
   2  -9  -4 1749.72   53.99
  -2  -9   4 1693.33   52.69
  -2  -9   4 1688.13   53.89
   2  -9  -4 1809.92   56.29
   2   9  -4 1774.62   54.49
   2   9  -4 1572.14   52.49
  -2   9   4 1767.92   56.09
  -1  -9   4    1.10    5.50
  -1  -9   4    3.90    8.10
   1  -9  -4   -9.30    8.20
   1  -9  -4   -1.10    6.80
   1   9  -4    6.50    8.00
  -1   9   4   -1.20    8.00
   0  -9   4   13.90    6.70
   0  -9   4   16.00    9.00
   0  -9  -4    8.70    8.40
   0   9  -4    1.50    9.00
   0   9   4    6.60    6.90
  -1  -9  -4 1346.07   43.90
  -1  -9  -4 1348.37   43.80
   1  -9   4 1462.45   47.40
  -1   9  -4 1392.16   47.40
  -1   9  -4 1414.76   43.50
   1   9   4 1392.36   47.20
   2  -9   4  592.84   28.00
   2  -9   4  592.54   25.00
  -2   9  -4  566.64   24.40
  -2   9  -4  580.04   28.20
   2   9   4  582.94   26.90
   3  -9   4  124.69   15.30
  -3  -9  -4  167.08   15.40
   3  -9   4  142.89   15.80
   3   9   4  136.69   15.00
  -3   9  -4  125.09   12.50
  -3   9  -4  153.48   16.90
   4  -9   4  229.88   21.20
   4  -9   4  212.58   16.50
  -4  -9  -4  221.98   19.60
   4   9   4  199.98   20.20
  -4   9  -4  231.78   22.00
  -4   9  -4  208.68   18.70
   5  -9   4  147.49   17.70
  -5  -9  -4  129.69   15.20
  -5   9  -4  166.08   18.80
  -5   9  -4  119.19   13.80
   6  -9   4 1419.16   50.09
   6  -9   4 1432.06   52.29
  -6   9  -4 1395.56   54.39
  -6   9  -4 1375.56   50.59
   7  -9   4   35.00   14.80
   7  -9   4   46.20   16.30
  -7   9  -4   53.89   16.90
   8  -9   4   56.89   17.60
   8  -9   4   23.30   20.00
  -8   9  -4   26.30   17.90
   9  -9   4  113.79   21.60
  -9   9  -4  132.59   22.70
  10  -9   4  123.89   24.10
 -10   9  -4   91.99   23.00
  11  -9   4   46.80   24.00
 -11   9  -4   -0.90   20.90
 -11  10   4    3.70   22.50
 -10  10   4  -10.90   19.40
  10  10  -4    2.40   24.30
   9  10  -4  404.16   36.90
  -9  10   4  361.96   35.00
   8  10  -4  173.98   24.60
  -8  10   4  135.89   23.40
  -7 -10   4  -16.40   12.40
   7 -10  -4   42.20   18.80
  -7  10   4   17.90   17.00
   7  10  -4   28.80   16.80
  -6 -10   4  131.69   17.00
   6 -10  -4  166.48   18.70
   6 -10  -4  197.08   21.60
  -6  10   4  175.78   21.50
  -6  10   4  129.99   16.50
   5 -10  -4  509.55   25.90
   5 -10  -4  550.44   31.60
  -5  10   4  462.35   30.80
  -5  10   4  481.55   28.00
  -4 -10   4   63.99   11.40
  -4 -10   4   81.59   12.30
   4 -10  -4   59.69   11.00
  -4 -10   4   75.59   11.10
   4 -10  -4   57.29   14.60
  -4  10   4   60.09   11.30
  -4  10   4   67.19   14.10
   4  10  -4   80.29   13.30
   3 -10  -4   87.29   11.70
  -3 -10   4  115.29   12.80
  -3 -10   4   97.89   11.90
  -3 -10   4   79.79   12.70
   3 -10  -4  127.29   15.80
  -3  10   4   73.79   14.00
  -3  10   4   94.09   11.60
   3  10  -4  123.49   13.30
  -2 -10   4   20.40    8.40
   2 -10  -4   16.80   10.90
   2 -10  -4   13.10    8.10
  -2 -10   4   14.00    9.10
  -2  10   4   10.60   10.00
   2  10  -4   14.20    9.20
   2  10  -4   14.70    8.10
   1 -10  -4 1857.81   58.49
  -1 -10   4 1823.42   58.39
  -1 -10   4 1866.31   56.09
   1 -10  -4 1888.61   56.99
  -1  10   4 1815.92   57.99
   1  10  -4 1807.72   57.89
   0 -10   4   30.60    8.20
   0 -10   4   24.70   10.00
   0 -10  -4   20.50    9.00
   0  10  -4   28.80   10.10
   0  10   4   18.50    7.90
   1 -10   4  595.24   28.20
  -1 -10  -4  575.94   24.50
  -1 -10  -4  593.34   24.90
  -1  10  -4  668.83   29.10
  -1  10  -4  655.93   24.20
   1  10   4  611.54   28.30
   2 -10   4   22.80    8.40
   2 -10   4    4.20   11.30
  -2  10  -4   38.60   12.20
   2  10   4   26.80   10.60
  -2  10  -4   31.00    8.40
   3 -10   4 1382.46   49.20
   3 -10   4 1328.77   45.80
  -3  10  -4 1349.27   45.90
  -3  10  -4 1374.36   49.70
   3  10   4 1407.46   49.50
   4 -10   4   34.20    9.40
   4 -10   4   31.60   13.20
  -4 -10  -4   29.60   10.90
   4  10   4   45.50   12.50
  -4  10  -4   24.80    9.80
  -4  10  -4   43.60   14.10
   5 -10   4  319.17   25.90
   5 -10   4  288.07   19.10
  -5  10  -4  317.17   27.00
  -5  10  -4  293.97   23.00
   6 -10   4   -6.50   14.20
  -6  10  -4   23.50   15.20
  -6  10  -4   -7.60   10.80
   7 -10   4  528.95   31.70
   7 -10   4  618.74   34.50
  -7  10  -4  567.54   36.30
   8 -10   4    4.90   18.50
   8 -10   4   12.50   16.40
  -8  10  -4  -20.50   16.30
   9 -10   4   24.90   18.50
  -9  10  -4   15.60   19.00
  10 -10   4   25.20   20.10
 -10  10  -4  -13.50   19.30
  11 -10   4   46.70   29.20
 -11  10  -4   50.09   23.70
 -11  11   4   62.79   26.40
 -10  11   4  148.49   26.30
  -9  11   4   -4.30   19.10
   8 -11  -4    7.40   18.80
  -8  11   4    8.40   17.90
   7 -11  -4  872.31   44.00
  -7  11   4  712.23   41.60
   6 -11  -4    3.50   16.10
   6 -11  -4    0.30   10.80
  -6  11   4   11.20   15.80
  -6  11   4    1.40   13.00
   5 -11  -4   31.90   15.90
   5 -11  -4   35.50   11.00
  -5  11   4   18.50   11.60
   5  11  -4   19.60   13.00
  -5  11   4   35.80   15.80
  -4 -11   4   15.90    9.60
  -4 -11   4    2.70   10.00
  -4 -11   4   10.10   10.00
   4 -11  -4   14.30    9.50
   4 -11  -4   19.00   13.80
  -4  11   4   39.20   14.30
  -4  11   4    7.60   10.40
   4  11  -4   34.10   11.70
  -3 -11   4  740.73   30.30
   3 -11  -4  765.82   34.00
   3 -11  -4  731.13   30.80
  -3 -11   4  678.43   29.80
   3  11  -4  784.92   32.00
  -3  11   4  723.53   33.70
  -2 -11   4  611.24   25.70
  -2 -11   4  619.14   27.50
   2 -11  -4  657.63   27.60
   2 -11  -4  628.84   29.70
   2  11  -4  567.94   25.10
   2  11  -4  666.23   28.50
  -2  11   4  642.14   29.80
  -1 -11   4   54.29   11.30
   1 -11  -4   34.20    8.30
  -1 -11   4   34.60    7.70
   1 -11  -4   32.70   10.90
   1  11  -4   39.30   10.20
  -1  11   4   44.70   10.80
   0 -11   4   55.59   11.90
   0 -11  -4   74.09   11.50
   0 -11  -4   64.89    9.10
   0 -11   4   56.39    9.40
   0  11   4   55.09    9.50
   0  11  -4   74.09   12.50
   1 -11   4  833.82   33.10
  -1 -11  -4  685.73   29.60
  -1 -11  -4  748.83   29.30
   1 -11   4  615.44   28.10
  -1  11  -4  839.82   33.30
   1  11   4  815.02   33.00
   2 -11   4  504.95   25.10
   2 -11   4  546.15   27.80
  -2  11  -4  509.65   28.10
   2  11   4  531.75   27.60
  -2  11  -4  534.35   24.40
   3 -11   4   19.90   13.10
   3 -11   4   21.20    9.20
  -3  11  -4   13.10   11.90
   3  11   4   24.80   11.20
  -3  11  -4    9.00    8.50
   4 -11   4   -1.80    8.80
   4 -11   4    4.40   13.00
  -4  11  -4   -3.20   12.80
  -4  11  -4    2.40    9.30
   4  11   4   17.60   11.60
   5 -11   4  393.56   22.80
   5 -11   4  466.15   30.00
  -5  11  -4  392.66   25.90
  -5  11  -4  411.16   29.80
   6 -11   4  218.78   22.80
  -6  11  -4  203.28   23.10
   7 -11   4  119.69   20.70
   7 -11   4  139.69   19.70
  -7  11  -4   97.59   21.50
   8 -11   4   -5.20   18.50
   8 -11   4   -2.40   16.40
  -8  11  -4    0.50   17.80
   9 -11   4  214.38   25.70
  -9  11  -4  162.38   25.50
  10 -11   4  144.19   25.60
 -10  11  -4  140.09   27.00
 -11  12   4    7.40   24.30
 -10  12   4   35.40   23.80
  -9  12   4   45.20   21.60
   8 -12  -4  335.77   31.80
  -8  12   4  269.27   29.50
   7 -12  -4   28.30   20.10
   7 -12  -4   -4.60   11.10
  -7  12   4  -34.90   15.90
   6 -12  -4   87.79   19.80
   6 -12  -4   52.29   12.80
  -6  12   4   48.70   18.30
   5 -12  -4    2.60   10.20
   5 -12  -4   -9.30   14.90
  -5  12   4  -17.00   11.50
  -5  12   4  -10.70   14.90
   5  12  -4    4.60   12.60
   4 -12  -4  752.92   37.10
   4 -12  -4  730.93   32.90
  -4 -12   4  688.93   35.90
  -4 -12   4  712.03   30.90
  -4  12   4  727.03   32.50
  -4  12   4  772.92   37.10
   4  12  -4  792.02   34.80
  -3 -12   4    9.40    9.50
   3 -12  -4    7.40    9.20
   3 -12  -4   14.30   12.90
  -3 -12   4   16.40   10.70
  -3  12   4  -13.20   11.20
   3  12  -4   -1.30   10.10
  -2 -12   4   61.79   11.00
  -2 -12   4   47.50   11.60
   2 -12  -4   63.09   13.60
   2 -12  -4   54.49   10.60
  -2 -12   4   45.10    8.40
  -2  12   4   70.39   13.70
   2  12  -4   43.00   11.30
   1 -12  -4  156.28   15.60
  -1 -12   4  151.68   15.30
  -1 -12   4  140.69   15.00
   1 -12  -4  137.49   15.90
   1  12  -4  143.79   14.30
  -1  12   4  150.58   15.20
   0 -12  -4 1068.99   36.10
   0 -12   4 1061.19   39.80
   0 -12   4 1038.80   37.60
   0 -12  -4 1030.90   38.30
   0  12   4  956.70   36.00
   0  12  -4 1084.49   39.80
   0  12   4  986.70   39.80
   1 -12   4   67.09   13.20
   1 -12   4   60.19   10.10
  -1 -12  -4   72.59   11.90
   1  12   4   53.79   12.00
  -1  12  -4   62.89   13.30
   2 -12   4   12.50   12.10
   2 -12   4    1.60    8.60
  -2 -12  -4    5.50    7.80
  -2  12  -4   11.60   11.70
   2  12   4   -0.50   10.00
  -2  12  -4    5.00    8.10
   3 -12   4   -4.00   12.90
   3 -12   4    0.60    9.30
   3  12   4    3.80   11.10
  -3  12  -4   -6.50    9.30
  -3  12  -4   -0.10   12.60
   4 -12   4 1020.70   43.00
   4 -12   4 1030.30   39.20
  -4  12  -4  950.50   39.20
  -4  12  -4 1015.10   44.00
   4  12   4 1033.80   43.40
   5 -12   4   -1.20   14.60
   5 -12   4    3.50    9.70
   5  12   4    8.40   12.80
  -5  12  -4   14.80   11.00
  -5  12  -4   13.30   14.80
   6 -12   4   -0.10   16.10
  -6  12  -4   12.00   16.50
   7 -12   4   46.30   18.90
   7 -12   4   65.39   16.60
  -7  12  -4   37.90   19.20
   8 -12   4  384.66   35.70
   8 -12   4  326.47   29.60
  -8  12  -4  302.37   30.90
   9 -12   4    9.20   20.00
  -9  12  -4   34.10   21.10
 -10  12  -4   -1.90   21.30
 -10  13   4  152.98   30.00
  -9  13   4    3.80   21.10
   8 -13  -4  110.79   25.30
  -8  13   4   74.89   22.90
   7 -13  -4  220.08   23.10
   7 -13  -4  210.68   27.00
  -7  13   4  190.78   26.70
   6 -13  -4  430.56   28.10
   6 -13  -4  411.36   34.10
  -6  13   4  414.66   34.10
   5 -13  -4   11.80   16.60
  -5 -13   4   33.20   12.90
   5 -13  -4   35.30   12.20
   5  13  -4   15.80   13.70
  -5  13   4    6.20   12.80
  -5  13   4   50.19   17.50
  -4 -13   4  -16.50   10.40
   4 -13  -4    1.60   14.50
   4 -13  -4   -6.50   10.30
  -4  13   4  -20.80   13.30
   4  13  -4  -15.20   11.60
  -4  13   4  -24.00   10.80
   3 -13  -4   85.39   16.00
   3 -13  -4   86.29   13.20
  -3 -13   4   58.39   13.50
  -3 -13   4   65.29   12.90
  -3  13   4   95.19   16.60
   3  13  -4  100.49   15.50
  -2 -13   4  673.73   29.10
   2 -13  -4  680.33   33.20
  -2 -13   4  695.93   31.40
  -2 -13   4  656.63   27.40
   2 -13  -4  666.93   30.50
  -2  13   4  717.03   33.20
   2  13  -4  615.14   27.80
   2  13  -4  716.83   32.20
   1 -13  -4   -0.40    7.50
  -1 -13   4    3.50    7.50
   1 -13  -4   -0.60   10.70
  -1 -13   4   -2.30   11.00
  -1  13   4    1.00   10.20
   1  13  -4    5.70    9.50
   0 -13  -4  225.98   17.50
   0 -13   4  247.18   21.50
   0 -13   4  223.88   18.90
   0 -13  -4  242.38   20.30
   0  13   4  241.28   21.40
   0  13   4  215.78   17.20
   0  13  -4  203.08   18.30
   1 -13   4  285.97   23.90
  -1 -13  -4  280.07   20.40
   1 -13   4  242.48   19.40
  -1  13  -4  238.88   22.60
   1  13   4  285.87   22.90
   2 -13   4  271.67   25.20
  -2 -13  -4  291.67   19.90
   2 -13   4  275.47   21.40
  -2  13  -4  296.27   24.30
   2  13   4  278.97   23.90
  -2  13  -4  281.67   19.30
   3 -13   4  218.88   21.50
   3 -13   4  196.18   20.40
  -3  13  -4  214.78   20.40
   3  13   4  204.08   20.80
  -3  13  -4  225.18   22.60
   4 -13   4   14.20   10.80
   4 -13   4   30.60   15.20
  -4  13  -4    4.20   15.00
   4  13   4   31.00   14.00
  -4  13  -4   28.10   11.60
   5 -13   4  108.79   13.70
   5 -13   4  156.98   21.00
  -5  13  -4  130.99   21.00
   5  13   4  102.49   18.60
   6 -13   4  283.87   21.60
   6 -13   4  325.27   31.60
  -6  13  -4  323.77   31.40
   7 -13   4   15.30   19.10
  -7  13  -4   25.10   19.00
   8 -13   4   30.60   18.30
   8 -13   4   17.10   21.60
  -8  13  -4   19.60   19.40
  -9  13  -4   57.19   22.70
 -10  13  -4   59.09   25.50
 -10  14   4   11.70   22.90
   9 -14  -4  268.57   33.50
  -9  14   4  239.18   32.10
   8 -14  -4   15.30   12.40
   8 -14  -4   -5.00   22.10
  -8  14   4   13.70   20.60
   7 -14  -4   36.20   13.70
   7 -14  -4   39.60   21.60
  -7  14   4   75.29   21.40
   6 -14  -4    9.40   19.80
   6 -14  -4   13.00   13.10
  -6  14   4    0.10   18.00
  -5 -14   4  469.45   27.40
   5 -14  -4  461.45   28.90
   5 -14  -4  518.95   36.00
  -5  14   4  457.85   33.70
   5  14  -4  460.15   31.10
  -5  14   4  457.75   29.70
   4 -14  -4   23.10   13.00
  -4 -14   4   35.10   13.00
   4 -14  -4   25.90   17.00
   4  14  -4   60.89   15.70
  -4  14   4   39.90   17.70
   3 -14  -4  309.77   24.10
   3 -14  -4  305.27   27.20
  -3 -14   4  297.77   23.00
  -3 -14   4  308.87   25.80
  -3  14   4  359.56   27.90
   3  14  -4  333.07   25.60
  -2 -14   4   -8.40   10.30
   2 -14  -4  -10.50    9.30
  -2 -14   4   -3.10    7.60
  -2 -14   4   29.40   12.80
   2 -14  -4    0.10   12.70
   2  14  -4    6.50   12.10
   2  14  -4   -2.20    9.50
  -2  14   4   -2.30   12.40
  -1 -14   4  619.24   30.40
   1 -14  -4  569.24   30.20
  -1 -14   4  580.54   26.40
   1 -14  -4  584.64   28.20
  -1 -14   4  579.94   27.30
  -1  14   4  571.14   28.60
   1  14  -4  563.34   28.20
   0 -14   4   18.60    9.60
   0 -14  -4   35.90   12.60
   0 -14  -4   40.50    9.70
   0 -14   4   39.50   13.60
   0  14   4   26.00    9.70
   0  14   4   12.30   11.70
   0  14  -4   32.50   12.20
   1 -14   4   10.30    9.50
   1 -14   4    4.60   13.20
  -1 -14  -4    7.50   11.20
  -1  14  -4   18.80   13.60
   1  14   4    4.00   11.60
   2 -14   4   -4.30   13.60
  -2 -14  -4    6.60   10.80
   2 -14   4  -11.90    9.60
   2  14   4   -5.60   11.10
  -2  14  -4   -3.70   12.90
   3 -14   4   52.89   11.90
   3 -14   4   49.40   16.40
  -3  14  -4   77.79   12.90
  -3  14  -4   88.69   18.00
   3  14   4   70.89   15.00
   4 -14   4   18.40   11.00
   4 -14   4    7.60   15.50
  -4  14  -4    5.00   11.30
   4  14   4    2.20   13.90
  -4  14  -4    0.90   14.60
   5 -14   4  238.48   26.00
   5 -14   4  231.38   22.30
   5  14   4  206.58   23.20
  -5  14  -4  243.38   26.50
   6 -14   4    2.40    9.80
   6 -14   4   11.90   17.80
  -6  14  -4   22.20   18.40
   7 -14   4  743.63   42.30
  -7  14  -4  622.24   42.20
   8 -14   4   23.70   22.80
  -8  14  -4   -1.20   19.60
  -9  14  -4  178.58   29.20
   9 -15  -4    3.20   26.20
  -9  15   4  -20.90   21.70
   8 -15  -4   24.70   24.50
   8 -15  -4   31.20   13.10
  -8  15   4    3.30   21.40
   7 -15  -4  428.36   38.10
   7 -15  -4  318.97   27.90
  -7  15   4  299.97   31.70
   6 -15  -4   29.20   15.70
   6 -15  -4   52.09   22.00
  -6  15   4    5.20   19.20
  -5 -15   4   65.99   15.30
   5 -15  -4   28.10   19.40
  -5  15   4   47.40   15.20
   5  15  -4   67.89   17.70
  -5  15   4   50.19   19.70
   4 -15  -4   57.29   17.80
  -4 -15   4   42.80   14.50
   4  15  -4   45.40   16.30
  -4  15   4   43.40   18.00
   3 -15  -4  251.97   24.50
  -3 -15   4  275.37   23.80
   3  15  -4  277.57   25.90
  -3  15   4  239.08   23.70
  -2 -15   4  389.26   22.80
  -2 -15   4  416.06   24.70
   2 -15  -4  436.66   29.40
  -2 -15   4  418.86   27.30
  -2  15   4  393.96   28.00
   2  15  -4  415.26   28.60
   1 -15  -4    0.50   12.50
  -1 -15   4    3.50   12.80
  -1 -15   4    3.70   13.70
   1  15  -4    2.50   11.20
  -1  15   4   13.10   11.30
   0 -15  -4    5.00   12.00
   0 -15   4   -8.20   13.20
   0 -15  -4    1.40    9.00
   0  15   4    5.10   11.90
   0  15  -4   15.80   11.90
  -1 -15  -4  286.47   23.40
   1 -15   4  275.17   25.90
   1  15   4  295.97   25.90
  -1  15  -4  265.67   25.70
   2 -15   4   61.09   17.30
  -2 -15  -4   67.99   14.20
   2  15   4   42.80   14.90
  -2  15  -4   62.09   17.30
   3 -15   4  151.18   20.90
  -3  15  -4  165.48   21.00
   3  15   4   94.79   18.20
  -3  15  -4  115.49   13.80
   4 -15   4   18.30   11.90
   4 -15   4    1.40   16.30
   4  15   4    5.60   15.00
  -4  15  -4   12.80   16.80
  -4  15  -4    5.80   12.40
   5 -15   4  279.77   27.60
   5 -15   4  245.28   24.00
  -5  15  -4  239.38   26.80
   6 -15   4  163.48   24.90
   6 -15   4  132.29   15.60
  -6  15  -4  181.88   25.20
   7 -15   4   82.49   22.60
  -7  15  -4   59.09   22.00
   8 -15   4  -20.90   22.80
  -8  15  -4   -9.70   20.40
  -9  15  -4   70.09   26.20
   9 -16  -4   18.20   27.10
  -9  16   4  -18.30   22.70
   8 -16  -4  236.88   34.10
  -8  16   4  142.89   28.40
   7 -16  -4  -10.10   14.50
   7 -16  -4  -17.20   20.60
  -7  16   4   -3.60   20.20
   6 -16  -4   65.99   22.60
  -6  16   4   79.89   21.50
   6  16  -4   67.29   18.60
   5 -16  -4  157.78   25.10
  -5 -16   4  174.18   19.70
  -5  16   4  135.59   24.00
   5  16  -4  127.19   20.90
   4 -16  -4  529.45   36.60
  -4 -16   4  532.85   30.80
  -4  16   4  503.35   35.90
   4  16  -4  542.05   34.50
  -3 -16   4   -9.20   13.10
   3 -16  -4   -7.30   15.50
   3  16  -4    4.90   13.90
  -3  16   4   -2.90   15.20
  -2 -16   4   -9.30   13.70
   2 -16  -4    4.10   14.40
  -2  16   4   26.30   14.30
   2  16  -4   13.40   13.50
  -1 -16   4   19.60   14.50
   1 -16  -4   16.50   14.30
  -1 -16   4    3.20   11.20
   1  16  -4   25.30   14.90
   0 -16  -4  340.07   26.60
   0 -16   4  361.86   27.90
   0  16   4  368.96   28.10
   0  16  -4  372.86   26.50
   1 -16   4  -16.80   13.90
  -1 -16  -4   10.20   13.10
   1  16   4   -7.60   13.10
  -1  16  -4    0.60   14.10
  -2 -16  -4   43.00   14.00
   2 -16   4   47.90   17.50
  -2  16  -4   22.20   16.30
   2  16   4   27.10   14.40
   3 -16   4  114.09   21.00
  -3  16  -4   59.39   17.90
   3  16   4  106.09   19.30
   4 -16   4  593.14   37.80
  -4  16  -4  513.35   30.30
  -4  16  -4  492.65   36.60
   5 -16   4   11.80   13.20
   5 -16   4   -4.00   17.90
  -5  16  -4  -17.10   17.30
   6 -16   4   -0.70   11.50
   6 -16   4   29.10   20.40
  -6  16  -4   11.10   19.00
   7 -16   4    8.30   14.30
   7 -16   4   16.10   21.50
  -7  16  -4   -7.00   19.50
   8 -16   4  189.68   37.30
  -8  16  -4  180.98   28.80
   8 -17  -4   -7.30   24.40
  -8  17   4   35.30   24.10
   7 -17  -4   21.20   23.00
  -7  17   4   19.80   22.80
   6 -17  -4  274.07   32.70
  -6  17   4  261.77   31.10
  -5 -17   4   49.20   16.60
   5 -17  -4   11.90   21.10
   5  17  -4   52.09   19.70
  -5  17   4   16.50   19.60
   4 -17  -4   31.50   18.70
  -4 -17   4   57.49   16.70
  -4  17   4   35.10   18.80
   4  17  -4   40.30   17.10
  -3 -17   4   21.10   15.70
   3 -17  -4   20.40   17.60
   3  17  -4   26.00   16.10
  -3  17   4   41.20   17.30
  -2 -17   4  311.27   27.20
   2 -17  -4  304.47   29.40
   2  17  -4  324.47   29.90
  -1 -17   4  159.68   20.60
   1 -17  -4  161.18   20.20
   1  17  -4  156.68   21.30
   0 -17   4   15.90   14.70
   0 -17  -4   22.20   14.50
   0  17   4   22.70   15.70
  -1 -17  -4  307.47   26.20
   1 -17   4  299.27   28.90
   1  17   4  299.57   39.80
  -1  17  -4  276.07   27.30
  -2 -17  -4  477.75   30.20
   2 -17   4  566.34   35.80
  -2  17  -4  499.75   34.00
   3 -17   4   15.30   17.80
  -3 -17  -4   22.10   13.30
  -3  17  -4   27.40   17.70
   4 -17   4   19.50   18.80
  -4  17  -4   -2.90   12.40
  -4  17  -4   51.09   19.60
   5 -17   4  100.89   22.60
  -5  17  -4   92.79   22.20
   6 -17   4  179.78   28.10
   6 -17   4  118.59   17.20
  -6  17  -4  140.29   26.20
   7 -17   4    8.50   21.80
  -7  17  -4   -6.70   20.40
   8 -17   4   14.80   31.60
  -8  17  -4    8.30   22.80
   8 -18  -4   45.50   26.70
  -8  18   4   -1.80   24.40
   7 -18  -4   17.90   23.50
  -7  18   4   30.90   24.80
   6 -18  -4   48.70   23.40
  -6  18   4   19.80   22.00
   5 -18  -4  223.18   29.10
  -5 -18   4  245.88   23.70
  -5  18   4  227.08   29.00
   4 -18  -4   23.70   20.50
  -4 -18   4   25.90   17.40
  -4  18   4   28.20   19.70
   3 -18  -4   78.99   20.90
  -3 -18   4   80.69   18.30
   3  18  -4   62.19   20.20
   2 -18  -4    9.00   17.00
  -2 -18   4    6.40   16.20
   2  18  -4    4.20   15.60
  -1 -18   4  302.27   29.00
   1 -18  -4  281.87   28.40
   1  18  -4  309.57   30.50
   0 -18   4   14.30   17.00
   0 -18  -4    6.50   15.20
  -1 -18  -4  128.29   19.50
   1 -18   4  101.39   21.10
  -2 -18  -4   16.10   14.70
   2 -18   4    2.70   17.50
  -2  18  -4   27.20   17.30
  -3 -18  -4  470.35   30.10
   3 -18   4  504.85   37.00
  -3  18  -4  444.16   35.00
   4 -18   4  -12.20   18.90
  -4  18  -4    9.50   19.10
   5 -18   4   44.00   21.60
  -5  18  -4   54.09   22.00
   6 -18   4  -11.90   21.30
  -6  18  -4   -8.60   19.90
   7 -18   4  148.59   27.20
  -7  18  -4  148.79   28.10
   7 -19  -4  255.87   32.90
  -7  19   4  204.78   32.30
   6 -19  -4   36.80   24.50
  -6  19   4   13.50   23.50
  -5 -19   4    0.70   17.10
   5 -19  -4  -18.70   21.20
  -5  19   4  -15.20   29.20
  -4 -19   4    0.60   17.10
   4 -19  -4   -6.40   19.40
   3 -19  -4  259.97   28.00
  -3 -19   4  302.77   29.30
  -2 -19   4  103.99   20.90
   2 -19  -4  129.39   23.10
   1 -19  -4  101.99   20.70
  -1 -19   4  111.59   21.20
   0 -19   4   -4.00   16.00
   0 -19  -4   -1.90   15.90
   1 -19   4  201.98   25.80
  -1 -19  -4  223.48   23.30
  -2 -19  -4   65.49   17.50
   2 -19   4   91.89   21.80
  -3 -19  -4   26.40   15.50
   3 -19   4   43.80   20.30
  -3  19  -4   -0.50   19.30
   4 -19   4   16.40   19.50
  -4  19  -4  -10.10   18.40
   5 -19   4  206.58   29.70
  -5  19  -4  157.68   27.30
   6 -19   4  138.29   27.80
  -6  19  -4  165.88   28.40
   6 -20  -4   20.70   24.80
  -6 -20   4   29.30   19.50
   5 -20  -4   13.50   23.20
  -5 -20   4   13.80   19.00
  -4 -20   4  218.28   25.40
   4 -20  -4  214.58   30.50
   3 -20  -4   12.30   20.00
  -3 -20   4    6.90   18.20
  -2 -20   4  -11.10   17.60
   2 -20  -4   11.90   19.60
  -1 -20   4   -2.90   17.10
   1 -20  -4   30.20   17.70
   0 -20   4  271.27   28.60
   0 -20  -4  241.38   26.10
  -1 -20  -4    2.30   16.80
   1 -20   4   26.20   19.10
   2 -20   4   83.89   22.00
  -2 -20  -4   81.59   18.70
   3 -20   4    3.80   20.00
  -3 -20  -4   34.00   17.00
   4 -20   4  505.45   41.10
  -4 -20  -4  418.06   32.70
   5 -20   4    4.00   22.10
  -5  20  -4   17.90   22.30
  -5 -21   4   16.10   20.60
   5 -21  -4    2.70   24.60
  -4 -21   4   47.10   21.30
   4 -21  -4   65.79   24.90
  -3 -21   4  128.49   23.00
   3 -21  -4   71.19   23.40
  -2 -21   4  136.09   23.90
   2 -21  -4  191.58   27.20
   1 -21  -4   26.70   19.60
  -1 -21   4   15.00   19.00
   0 -21  -4   39.90   19.10
   0 -21   4   -3.10   19.00
   1 -21   4   68.69   23.20
  -1 -21  -4   39.00   19.50
  -2 -21  -4  217.88   24.90
   2 -21   4  215.68   28.40
  -3 -21  -4   19.00   17.20
   3 -21   4   -3.90   21.30
   4 -21   4   -1.40   22.40
  -4 -21  -4   57.49   19.20
  -3 -22   4   17.50   20.70
   3 -22  -4    9.40   20.90
   2 -22  -4   38.90   21.00
  -2 -22   4   20.10   20.50
   1 -22  -4  212.18   29.30
  -1 -22   4  276.77   30.00
   0 -22   4   19.10   20.70
   0 -22  -4    9.60   19.80
  -1 -22  -4   58.89   19.20
   1 -22   4   70.69   23.40
   2 -22   4  -17.50   19.50
  -2 -22  -4   -3.20   17.80
  -3 -22  -4  142.39   22.60
   3 -22   4  152.68   28.50
 -12   0   5   -3.80   19.80
 -11   0   5   11.90   18.50
  11   0  -5  -16.20   22.40
 -10   0   5   15.70   17.10
  10   0  -5    5.40   20.10
  -9   0   5  365.16   28.40
   9   0  -5  336.07   32.80
  -8   0   5   15.20   13.20
   8   0  -5   -1.60   15.20
  -7   0   5   31.80   12.00
   7   0  -5   18.00   14.60
  -7   0   5   20.70    9.00
   6   0  -5   -5.40   11.30
   6   0  -5    4.90    9.40
  -6   0   5   -6.80    6.70
  -6   0   5    4.10   10.20
  -5   0   5 4153.48  115.99
  -5   0   5 4165.88  118.59
   5   0  -5 4105.89  117.49
  -4   0   5   -1.40    8.40
   4   0  -5   -1.80    7.70
  -4   0   5   -5.50    6.10
  -3   0   5 2033.10   57.29
  -3   0   5 1910.91   58.59
   3   0  -5 1900.71   58.29
   2   0  -5   -0.70    5.20
  -2   0   5   -6.70    6.20
   2   0  -5    0.80    6.80
   2   0  -5    2.10    4.50
  -1   0   5 2838.52   79.69
   1   0  -5 2771.22   79.79
   0   0  -5    3.40    5.50
   0   0   5    5.20    5.70
   0   0  -5   -6.20    6.10
  -1   0  -5 4171.88  114.19
  -1   0  -5 4046.00  114.39
   1   0   5 4158.28  113.99
  -2   0  -5   -6.90    5.50
  -2   0  -5   -6.90    5.40
   2   0   5    0.30    5.30
  -2   0  -5  -13.50    5.90
  -3   0  -5 5089.59  140.19
  -3   0  -5 5053.39  138.79
   3   0   5 5045.80  140.19
  -3   0  -5 4942.11  139.09
  -4   0  -5   -3.40    6.30
   4   0   5   10.90    8.50
  -4   0  -5   -5.60    5.90
  -4   0  -5    4.40    7.00
  -5   0  -5   43.70    8.10
   5   0   5   61.49   11.70
  -5   0  -5   61.79   10.90
  -5   0  -5   62.49    9.60
   6   0   5   -4.40   10.40
  -6   0  -5  -17.90    8.50
   7   0   5  663.83   32.80
  -7   0  -5  569.84   27.00
   8   0   5   -4.30   15.30
   9   0   5  112.79   21.80
  10   0   5   -2.90   19.40
  11   0   5  215.48   30.50
 -12   0  -5    8.00   20.50
 -12  -1   5   33.00   21.60
 -12   1   5   51.99   21.80
 -11  -1   5  145.39   23.20
  11  -1  -5  136.49   28.20
 -11   1   5  138.79   23.20
  11   1  -5  181.48   29.70
  10  -1  -5  132.89   25.90
 -10  -1   5  145.39   20.60
 -10   1   5  149.88   22.20
  10   1  -5  148.09   25.60
  -9  -1   5   39.70   15.70
   9  -1  -5   35.70   19.00
   9   1  -5   14.90   18.20
  -9   1   5   48.60   16.00
  -8  -1   5    3.10   12.50
   8  -1  -5   -8.50   16.10
  -8   1   5    4.60   13.10
   8   1  -5  -16.60   16.10
  -7  -1   5  388.26   23.60
   7  -1  -5  354.46   26.90
   7   1  -5  352.66   27.30
  -7   1   5  352.96   24.00
  -7   1   5  349.37   20.60
  -6  -1   5  549.95   25.70
  -6   1   5  535.95   23.60
   6   1  -5  513.35   28.90
  -6   1   5  496.45   26.40
  -5  -1   5  328.67   20.40
  -5   1   5  368.86   21.10
   5   1  -5  248.88   21.40
   5   1  -5  250.77   18.90
  -5   1   5  374.06   18.40
  -4  -1   5  136.89   10.90
  -4  -1   5  131.29   12.40
  -4  -1   5  131.19   12.10
  -4   1   5  129.59   12.70
  -4   1   5  154.48   14.10
   4   1  -5  119.69   11.40
  -3  -1   5 1162.48   38.50
   3  -1  -5 1183.58   36.00
  -3  -1   5 1224.98   37.30
  -3  -1   5 1175.68   36.50
   3  -1  -5 1209.78   36.50
  -3   1   5 1264.87   39.70
   3   1  -5 1142.59   38.70
  -3   1   5 1235.88   38.10
  -2  -1   5  475.25   19.80
   2  -1  -5  494.65   18.80
   2   1  -5  466.35   20.20
  -2   1   5  488.45   20.00
   2   1  -5  478.55   17.40
   2   1  -5  463.95   16.90
  -1  -1   5  997.80   33.00
   1   1  -5 1043.10   31.70
   1   1  -5 1003.80   33.30
  -1   1   5 1070.99   33.10
   0  -1  -5   29.90    6.20
   0  -1   5   26.90    6.80
   0  -1  -5   37.30    7.30
   0   1  -5   24.00    6.30
   0   1   5   28.30    6.30
   0   1  -5   22.40    7.10
   0   1  -5    5.50    5.50
  -1  -1  -5 3393.56   92.49
   1  -1   5 3258.67   92.69
  -1  -1  -5 3327.57   92.59
  -1  -1  -5 3323.17   92.19
  -1   1  -5 3288.87   93.39
   1   1   5 3241.78   91.89
  -1   1  -5 3380.36   93.09
  -2  -1  -5 3186.48   90.49
   2  -1   5 3248.77   90.89
  -2  -1  -5 3224.68   91.79
  -2  -1  -5 3269.07   90.29
  -2   1  -5 3262.17   91.29
  -2   1  -5 3248.67   90.49
  -2   1  -5 3265.97   91.79
  -3  -1  -5  771.02   27.60
   3  -1   5  720.73   25.20
   3  -1   5  757.92   26.80
  -3   1  -5  751.22   26.20
  -3   1  -5  750.32   26.40
  -3   1  -5  749.53   27.00
   4  -1   5  100.89   11.40
  -4  -1  -5   73.39   10.00
  -4   1  -5   96.59   10.80
   4   1   5   98.79   11.80
  -4   1  -5   86.39    9.50
  -4   1  -5   77.19    9.70
   5  -1   5  804.72   32.30
  -5  -1  -5  854.21   33.10
  -5   1  -5  793.82   31.60
  -5   1  -5  843.62   30.80
  -5   1  -5  823.82   29.80
   5   1   5  866.71   33.70
   6  -1   5  240.58   20.70
   6   1   5  292.27   21.90
  -6   1  -5  254.17   18.30
  -6   1  -5  248.88   17.00
   7  -1   5  156.58   19.30
  -7   1  -5  218.78   19.90
   7   1   5  167.08   19.00
   8  -1   5    9.00   16.10
   8   1   5   40.00   16.80
  -8   1  -5   17.00   12.60
   9  -1   5  330.57   31.90
  -9   1  -5  362.96   27.20
   9   1   5  324.77   32.00
  10  -1   5   76.79   22.00
 -10   1  -5   94.49   18.90
  10   1   5  114.59   23.50
  11  -1   5   15.00   22.30
 -11   1  -5   23.80   18.50
  11   1   5   16.90   34.10
 -12   1  -5   13.70   19.70
 -12  -2   5   48.30   21.70
 -12   2   5   64.29   23.50
 -11  -2   5   37.20   19.10
  11  -2  -5   11.10   23.80
 -11   2   5   43.90   20.70
  11   2  -5   21.10   25.60
 -10  -2   5   42.60   18.20
  10  -2  -5   20.80   20.50
 -10   2   5   55.89   19.30
  10   2  -5   18.10   21.60
  -9  -2   5    9.10   14.30
   9  -2  -5  -22.00   17.00
   9   2  -5    6.00   17.30
  -9   2   5   12.00   15.30
   8  -2  -5  456.25   32.70
  -8  -2   5  522.25   28.60
   8   2  -5  499.45   34.70
  -8   2   5  513.75   30.10
  -7  -2   5   79.49   13.40
  -7   2   5   33.50   10.30
   7   2  -5   58.29   16.00
  -7   2   5   64.69   13.60
  -6  -2   5   82.59   12.50
  -6   2   5   59.09   10.00
   6   2  -5   54.79   13.90
  -6   2   5   74.79   12.80
  -5  -2   5   87.89   11.50
  -5   2   5   76.49   12.40
   5   2  -5   82.19   13.60
  -5   2   5   70.79   10.10
  -4  -2   5  625.84   24.80
  -4   2   5  636.44   27.00
  -4   2   5  678.43   25.40
   4   2  -5  626.14   24.20
   4   2  -5  568.14   26.70
   3  -2  -5  194.78   12.50
  -3  -2   5  157.78   13.30
  -3  -2   5  173.98   11.00
  -3  -2   5  191.98   12.40
  -3  -2   5  180.28   13.00
  -3   2   5  212.98   15.50
   3   2  -5  182.78   14.20
  -3   2   5  211.78   14.70
  -2  -2   5  124.39   11.30
  -2  -2   5  119.79   10.00
  -2  -2   5  116.69   10.00
   2  -2  -5  116.49   11.40
  -2   2   5  135.69   11.50
   2   2  -5  111.99   10.00
  -1  -2   5  215.48   11.30
  -1  -2   5  197.58   13.10
   1   2  -5  207.18   11.20
  -1   2   5  191.98   13.00
   1   2  -5  197.78   14.10
   0  -2   5 4435.86  126.59
   0  -2  -5 4416.86  125.69
   0  -2   5 4885.01  125.89
   0  -2  -5 4466.35  124.99
   0   2  -5 4771.22  125.79
   0   2   5 4559.44  125.09
   0   2   5 4515.45  125.69
   0   2  -5 4480.55  126.99
   1  -2   5 1017.40   33.50
  -1  -2  -5 1083.99   33.30
  -1  -2  -5 1030.00   32.30
  -1   2  -5 1059.19   35.10
  -1   2  -5 1041.60   34.30
  -1   2  -5 1134.89   32.90
   1   2   5 1017.40   31.80
   2  -2   5   53.09    7.90
  -2  -2  -5   58.89    8.00
  -2   2  -5   60.59    8.80
  -2   2  -5   50.99    6.00
  -2   2  -5   44.10    7.50
   3  -2   5   16.20    6.90
  -3  -2  -5    1.70    6.90
   3  -2   5   11.00    6.80
  -3   2  -5   16.70    7.60
  -3   2  -5   10.90    6.50
  -3   2  -5    7.80    6.10
   4  -2   5  971.10   34.00
  -4  -2  -5 1000.90   35.50
   4  -2   5  958.80   32.20
  -4   2  -5  959.70   33.50
  -4   2  -5  981.10   34.30
  -4   2  -5  995.90   33.70
   5  -2   5   89.89   12.60
  -5  -2  -5   89.49   12.20
  -5   2  -5   72.99   11.00
   5   2   5   96.89   13.50
   6  -2   5  166.98   16.60
   6   2   5  181.88   17.80
  -6   2  -5  154.08   15.30
   7  -2   5  126.69   17.40
  -7   2  -5  108.99   14.30
   7   2   5  152.28   19.70
   8  -2   5  821.72   39.90
   8   2   5  782.92   40.90
  -8   2  -5  825.32   36.70
   9  -2   5  -21.60   16.40
  -9   2  -5  -12.30   13.50
   9   2   5   38.70   19.60
  10  -2   5    3.40   19.40
  10   2   5  -21.20   19.80
 -10   2  -5   41.00   17.10
  11  -2   5   10.70   21.90
 -11   2  -5  -11.80   17.70
 -12   2  -5  135.79   25.70
 -12  -3   5  126.59   23.50
 -12   3   5   77.19   24.50
 -11  -3   5  229.28   24.30
  11  -3  -5  179.58   35.90
  11   3  -5  230.48   34.50
 -11   3   5  224.58   26.80
 -10  -3   5   51.89   17.50
  10  -3  -5   60.29   22.50
  10   3  -5   52.79   23.40
 -10   3   5   38.90   19.10
   9  -3  -5   86.49   20.70
  -9  -3   5   76.89   16.70
   9   3  -5   50.69   19.80
  -9   3   5   55.09   16.50
  -8  -3   5  175.08   17.60
  -8   3   5  138.99   18.50
  -8   3   5  103.39   15.20
   8   3  -5  155.18   21.50
  -7  -3   5  579.54   27.20
  -7   3   5  554.94   30.10
  -7   3   5  552.34   27.40
   7   3  -5  514.45   32.00
  -6  -3   5  524.55   24.50
   6   3  -5  522.15   28.50
  -6   3   5  485.25   27.00
  -6   3   5  466.55   24.50
  -5  -3   5   22.00    8.30
   5   3  -5    6.80   10.50
  -5   3   5    3.80    8.30
  -5   3   5   21.80   10.50
  -4  -3   5    0.60    7.10
  -4  -3   5    7.80    7.80
   4  -3  -5   -3.70    5.40
   4   3  -5   -6.60    8.40
  -4   3   5    1.00    7.70
  -4   3   5   -9.00    8.80
   4   3  -5    5.60    7.30
  -3  -3   5  602.84   23.20
  -3  -3   5  568.14   22.60
   3  -3  -5  612.24   22.60
  -3   3   5  568.34   23.70
  -3   3   5  599.94   25.10
   3   3  -5  564.04   22.90
   3   3  -5  594.54   23.60
  -2  -3   5  474.55   20.00
  -2  -3   5  465.85   19.50
   2  -3  -5  504.95   20.00
  -2  -3   5  503.15   18.20
   2   3  -5  486.45   19.10
  -2   3   5  493.85   21.40
   2   3  -5  500.45   20.70
  -1  -3   5   47.20    7.90
  -1  -3   5   35.90    5.90
   1   3  -5   44.80    5.30
  -1   3   5   46.10    7.70
   1   3  -5   54.79    8.70
   0  -3   5  654.03   24.90
   0  -3  -5  701.73   23.80
   0  -3   5  724.43   24.00
   0   3  -5  726.23   23.80
   0   3  -5  685.43   25.70
   0   3   5  700.33   23.70
   0   3   5  712.53   23.90
  -1  -3  -5 2035.00   59.79
   1  -3   5 2236.98   60.59
   1  -3   5 1977.10   61.59
  -1  -3  -5 2048.40   61.29
  -1   3  -5 2089.99   62.39
   1   3   5 2153.48   61.59
  -1   3  -5 2199.38   60.89
   2  -3   5 2026.20   60.79
  -2  -3  -5 2068.49   61.49
  -2   3  -5 2010.30   61.59
  -2   3  -5 2129.59   59.89
   3  -3   5  264.87   14.60
  -3  -3  -5  243.48   16.80
  -3  -3  -5  293.47   17.20
   3  -3   5  262.07   16.30
  -3   3  -5  276.57   14.20
  -3   3  -5  290.27   17.40
  -4  -3  -5  178.78   15.80
   4  -3   5  174.58   14.30
   4  -3   5  185.48   14.30
  -4  -3  -5  159.28   15.70
  -4   3  -5  172.18   12.10
  -4   3  -5  188.78   16.00
   5  -3   5  211.88   15.80
  -5  -3  -5  215.08   17.60
   5  -3   5  228.38   19.20
  -5   3  -5  216.48   13.40
  -5   3  -5  258.87   18.40
   6  -3   5  563.64   24.40
   6  -3   5  612.14   29.50
  -6   3  -5  622.54   28.80
   6   3   5  634.84   31.30
   7  -3   5   42.30   15.30
   7   3   5   79.19   16.80
  -7   3  -5   58.09   13.40
   8  -3   5   65.99   17.80
   8   3   5   44.50   18.10
  -8   3  -5   71.89   16.10
   9  -3   5  216.58   25.00
  -9   3  -5  278.57   27.30
   9   3   5  239.88   27.30
  10  -3   5   40.00   21.50
 -10   3  -5   52.19   18.30
  10   3   5   65.99   23.00
  11  -3   5    9.80   21.70
 -11   3  -5    5.20   19.20
 -12   3  -5    5.00   20.50
 -12  -4   5    5.40   19.40
 -12   4   5   41.90   21.40
 -11   4   5   61.59   20.20
 -10  -4   5   59.69   17.40
  10  -4  -5   45.30   22.10
  10   4  -5   25.50   22.80
 -10   4   5   16.40   17.80
  -9  -4   5  489.75   30.10
   9  -4  -5  560.84   37.10
   9   4  -5  525.95   37.40
  -9   4   5  508.95   34.10
  -8  -4   5   11.60   13.00
  -8  -4   5    0.60   11.90
  -8   4   5  -18.40   11.40
   8   4  -5  -31.60   15.80
  -8   4   5   -3.40   14.10
  -7  -4   5  295.47   20.50
  -7  -4   5  265.17   21.10
  -7   4   5  232.28   22.10
   7   4  -5  219.58   22.60
  -7   4   5  293.97   24.90
  -6  -4   5   34.90   10.40
  -6  -4   5   42.80   10.30
  -6   4   5   46.50   12.60
   6   4  -5   19.70   13.10
  -6   4   5   35.70   10.20
  -5  -4   5 1317.47   44.60
  -5  -4   5 1342.47   44.30
  -5   4   5 1370.46   47.90
  -5   4   5 1430.56   46.20
   5   4  -5 1385.96   47.80
   4  -4  -5   91.99    8.90
  -4  -4   5  116.99   11.00
  -4  -4   5   81.99   10.20
  -4   4   5   93.29   12.60
   4   4  -5  105.09   12.70
  -4   4   5   83.39   10.80
  -3  -4   5  463.55   20.60
  -3  -4   5  475.95   20.50
   3  -4  -5  516.55   21.30
   3   4  -5  495.85   20.80
   3   4  -5  472.75   21.60
  -3   4   5  485.15   23.40
  -3   4   5  514.75   22.10
  -2  -4   5    2.70    4.50
  -2  -4   5    1.80    6.80
  -2  -4   5    0.20    6.30
   2   4  -5   -6.10    6.90
  -2   4   5   -3.20    7.10
   2   4  -5    5.00    6.10
  -1  -4   5 3608.94   98.99
  -1  -4   5 3461.15  100.19
   1   4  -5 3531.95   97.79
  -1   4   5 3598.84  100.29
   1   4  -5 3535.55  100.49
   0  -4   5   12.10    7.10
   0  -4   5    3.20    3.70
   0  -4  -5   10.20    5.80
   0   4   5   11.90    5.90
   0   4  -5   22.20    7.90
   0   4   5    8.40    5.80
   0   4  -5   14.90    5.10
  -1  -4  -5   73.09    7.10
   1  -4   5   72.69    9.10
  -1  -4  -5   87.69    9.00
   1  -4   5   91.09   10.20
   1   4   5   87.79    8.90
  -1   4  -5   70.99    9.50
  -1   4  -5   72.49    7.40
   2  -4   5   13.40    5.50
  -2  -4  -5   37.70    7.80
   2  -4   5   29.80    8.00
  -2   4  -5   22.80    6.00
   2   4   5   21.10    7.50
  -2   4  -5   41.00    8.70
  -3  -4  -5 4785.22  135.59
  -3  -4  -5 4749.32  135.69
   3  -4   5 4784.02  134.29
  -3   4  -5 4841.62  133.09
  -3   4  -5 4725.23  135.19
  -4  -4  -5    3.10    7.70
   4  -4   5   -6.10    7.90
  -4  -4  -5    3.20    8.00
   4  -4   5   -7.40    7.70
  -4   4  -5   -1.40    8.00
  -4   4  -5   -3.40    5.20
  -5  -4  -5  703.23   30.80
   5  -4   5  711.93   29.40
  -5  -4  -5  723.13   30.80
   5  -4   5  677.23   27.90
  -5   4  -5  682.83   29.90
  -5   4  -5  677.43   26.20
   6  -4   5   62.69   11.10
   6  -4   5   69.49   13.70
  -6  -4  -5   51.89   12.10
  -6   4  -5   65.29   13.10
  -6   4  -5   52.39    8.20
   7  -4   5  680.53   33.60
   7  -4   5  634.84   27.50
  -7   4  -5  632.84   32.20
   8  -4   5   -4.70   15.60
  -8   4  -5   31.80   14.30
   8   4   5   29.10   17.10
   9  -4   5   63.49   19.50
  -9   4  -5   67.49   18.50
   9   4   5   54.99   20.30
  10  -4   5  -18.40   18.00
 -10   4  -5   -0.30   16.70
  10   4   5  -15.00   19.50
  11  -4   5  150.78   26.40
 -11   4  -5  147.99   24.40
 -12   4  -5   17.80   21.60
 -12   5   5  129.79   25.70
 -11   5   5  128.49   23.90
  10  -5  -5   84.09   24.00
 -10   5   5   20.80   18.30
  10   5  -5   53.19   22.10
   9   5  -5   96.29   21.90
  -9   5   5  106.59   19.80
  -8  -5   5  102.19   15.20
  -8  -5   5   78.89   15.10
  -8   5   5  140.69   20.00
  -8   5   5   75.29   15.30
   8   5  -5   98.19   20.40
  -7  -5   5  487.35   27.60
  -7  -5   5  569.84   26.20
  -7   5   5  557.94   29.10
   7   5  -5  471.95   31.80
  -7   5   5  512.85   31.00
  -6  -5   5  733.03   28.80
  -6  -5   5  664.73   30.10
  -6   5   5  727.33   33.90
   6   5  -5  686.83   34.40
  -6   5   5  760.72   32.30
  -5  -5   5   -8.50    7.50
  -5  -5   5    3.90    8.00
  -5  -5   5   -7.80    7.70
   5  -5  -5   -7.40    6.50
  -5   5   5  -13.70    8.70
   5   5  -5   -8.50   10.80
  -5   5   5  -20.30   10.50
  -4  -5   5  261.77   15.70
   4  -5  -5  271.37   16.30
  -4  -5   5  251.27   16.30
  -4  -5   5  225.68   15.80
  -4   5   5  279.47   18.90
  -4   5   5  242.38   20.00
   4   5  -5  216.48   17.70
  -3  -5   5 2072.49   62.49
   3  -5  -5 2113.79   62.39
  -3  -5   5 2016.60   62.19
   3   5  -5 2031.60   61.59
  -3   5   5 2091.29   64.69
   3   5  -5 2150.38   62.49
  -3   5   5 2145.49   63.09
  -2  -5   5 1802.12   55.09
   2  -5  -5 1859.31   56.59
  -2  -5   5 1801.42   55.49
  -2  -5   5 1838.82   52.89
   2   5  -5 1789.02   54.99
  -2   5   5 1859.51   56.39
   1  -5  -5  198.38   15.20
  -1  -5   5  165.78   13.80
  -1  -5   5  198.68   12.50
   1  -5  -5  207.38   13.90
  -1   5   5  187.68   14.20
   1   5  -5  189.18   14.50
   0  -5   5  432.06   20.20
   0  -5  -5  450.05   18.40
   0  -5  -5  466.55   19.70
   0   5   5  442.16   18.10
   0   5  -5  453.45   21.00
   0   5   5  468.35   19.30
   0   5  -5  477.15   18.20
  -1  -5  -5 1358.96   42.80
  -1  -5  -5 1281.67   40.60
   1  -5   5 1281.47   42.80
   1  -5   5 1433.56   41.70
  -1  -5  -5 1305.37   40.20
   1   5   5 1371.06   42.80
  -1   5  -5 1357.66   41.60
  -1   5  -5 1327.27   43.60
   2  -5   5  798.62   30.80
  -2  -5  -5  839.42   31.20
   2  -5   5  882.71   29.10
  -2   5  -5  885.81   29.90
  -2   5  -5  866.21   32.10
   2   5   5  867.31   31.70
  -3  -5  -5   23.80    8.60
  -3  -5  -5   16.80    8.20
   3  -5   5   15.80    5.50
   3  -5   5   24.60    9.00
  -3   5  -5   24.30    9.00
  -3   5  -5   21.40    6.70
   4  -5   5  566.14   23.40
  -4  -5  -5  562.64   25.90
  -4  -5  -5  581.64   26.30
   4  -5   5  536.45   24.60
  -4   5  -5  537.55   25.90
  -4   5  -5  543.15   22.90
  -5  -5  -5  370.86   23.20
   5  -5   5  392.46   21.60
   5  -5   5  369.76   21.70
  -5   5  -5  378.06   19.40
  -5   5  -5  348.27   23.10
   6  -5   5  169.28   17.00
  -6  -5  -5  137.79   15.60
   6  -5   5  183.38   15.90
  -6   5  -5  155.98   17.30
  -6   5  -5  176.38   16.00
   7  -5   5  300.87   21.10
   7  -5   5  245.58   24.90
  -7   5  -5  311.37   25.10
  -7   5  -5  249.88   23.10
   8  -5   5   12.10   16.40
  -8   5  -5   34.80   15.00
   9  -5   5  294.27   27.80
  -9   5  -5  323.37   29.50
  10  -5   5  123.99   23.40
 -10   5  -5  144.69   24.10
  11  -5   5   59.69   22.90
 -11   5  -5   59.99   22.20
 -12   5  -5   11.10   21.60
 -12   6   5   59.19   23.00
 -11   6   5   12.50   19.10
  10  -6  -5  150.98   26.90
  10   6  -5  161.88   27.00
 -10   6   5  145.09   23.60
   9   6  -5    5.10   19.30
  -9   6   5   41.50   17.40
  -8  -6   5  589.84   32.40
  -8   6   5  682.83   36.70
  -8   6   5  600.94   33.30
   8   6  -5  588.64   36.10
  -7  -6   5   -8.30   10.30
   7   6  -5  -35.40   14.50
  -7   6   5    2.60   12.10
  -7   6   5  -21.70   12.90
  -6  -6   5  340.07   20.00
  -6  -6   5  355.96   21.80
  -6   6   5  348.87   24.00
  -6   6   5  377.66   26.40
   6   6  -5  372.26   25.40
  -5  -6   5   -5.70    8.00
  -5  -6   5    1.60    8.40
   5  -6  -5   -6.70    7.20
  -5  -6   5    0.80    7.80
  -5   6   5   -1.70   11.80
  -5   6   5   -3.60    9.10
   5   6  -5  -38.80   10.80
  -4  -6   5 1496.75   47.60
  -4  -6   5 1454.45   47.80
   4  -6  -5 1569.14   51.79
   4  -6  -5 1584.44   48.20
  -4  -6   5 1430.66   47.80
   4   6  -5 1529.75   49.60
  -4   6   5 1496.15   51.39
  -4   6   5 1529.05   49.50
  -3  -6   5  231.88   15.70
  -3  -6   5  234.18   15.90
   3  -6  -5  240.98   16.80
   3  -6  -5  224.48   19.20
  -3  -6   5  215.18   15.00
  -3   6   5  248.88   17.30
   3   6  -5  214.98   14.80
  -3   6   5  241.78   18.40
   3   6  -5  255.27   15.70
   3   6  -5  216.88   14.60
  -2  -6   5  427.56   17.30
  -2  -6   5  417.26   20.00
   2  -6  -5  411.46   22.00
  -2   6   5  410.56   21.30
   2   6  -5  418.66   19.80
   1  -6  -5   45.50    9.60
  -1  -6   5   47.90    6.80
   1  -6  -5   58.09    8.00
  -1  -6   5   59.59    9.40
  -1   6   5   39.00    8.90
   1   6  -5   56.99    9.50
   0  -6  -5  622.34   24.20
   0  -6   5  647.54   23.70
   0  -6  -5  609.84   23.40
   0  -6   5  626.74   25.70
   0   6   5  692.03   23.50
   0   6  -5  639.14   22.70
   0   6   5  633.94   24.80
   0   6  -5  640.04   26.00
  -1  -6  -5   10.80    6.70
   1  -6   5    3.20    5.90
  -1  -6  -5    1.80    5.50
   1  -6   5    3.20    8.00
  -1   6  -5    0.60    8.10
   1   6   5   -5.90    6.60
  -1   6  -5  -10.80    5.60
   2  -6   5  861.51   32.80
   2  -6   5  923.11   30.90
  -2  -6  -5  891.51   33.10
  -2   6  -5  888.91   34.10
  -2   6  -5  910.01   31.40
   2   6   5  923.01   33.40
  -3  -6  -5   14.00    8.30
   3  -6   5   14.70    6.20
   3  -6   5    2.00    9.00
  -3  -6  -5    2.40    8.00
  -3   6  -5   23.90    9.40
   3   6   5   13.20    8.70
  -3   6  -5    5.60    6.70
  -4  -6  -5 1010.70   38.50
  -4  -6  -5 1001.40   38.20
   4  -6   5 1026.60   37.40
  -4   6  -5 1008.60   35.80
  -4   6  -5 1013.50   38.50
  -5  -6  -5    2.90    9.10
   5  -6   5  -23.20    9.00
   5  -6   5   -1.30    9.70
  -5   6  -5   -1.10    7.10
  -5   6  -5    1.60   10.30
   6  -6   5   13.80   11.20
  -6  -6  -5   18.90   11.50
   6  -6   5    4.00   11.80
  -6   6  -5   14.20   12.20
  -6   6  -5   17.20    8.90
   7  -6   5  109.39   15.40
   7  -6   5   86.49   16.80
  -7   6  -5  107.19   17.50
  -7   6  -5   82.19   12.40
   8  -6   5  597.14   34.80
  -8   6  -5  646.94   35.70
   9  -6   5   -2.40   17.80
  -9   6  -5   10.20   16.80
  10  -6   5   37.90   20.70
 -10   6  -5    2.80   18.80
  11  -6   5   46.00   22.10
 -11   6  -5    5.90   20.60
 -12   7   5   23.60   21.40
 -11   7   5   46.70   21.70
  10  -7  -5  145.39   25.10
 -10   7   5   95.89   22.70
  10   7  -5  138.99   26.90
  -9   7   5    4.40   17.70
   9   7  -5   33.70   19.50
  -8  -7   5  124.79   17.00
  -8   7   5  113.89   20.30
   8   7  -5  138.59   21.20
  -7  -7   5   67.19   13.30
   7   7  -5   40.20   15.60
  -7   7   5   21.70   13.00
  -7   7   5   56.29   17.10
  -6  -7   5  186.68   18.80
  -6   7   5  214.78   21.20
   6   7  -5  186.68   19.30
  -6   7   5  182.68   19.70
   5  -7  -5  -32.00   12.00
   5  -7  -5    2.20    8.40
  -5  -7   5    7.40    8.60
  -5  -7   5   11.90    8.90
  -5   7   5   -7.60   12.50
  -5   7   5   -7.00   10.10
   5   7  -5   -9.10   10.20
   4  -7  -5   -9.20   11.60
  -4  -7   5   -3.60    8.20
   4  -7  -5   -7.70    8.10
  -4  -7   5   13.80    8.70
  -4  -7   5   11.40    8.50
  -4  -7   5    5.00    8.10
  -4   7   5  -18.10    8.60
   4   7  -5  -12.90    9.30
  -4   7   5  -19.50   10.70
   3  -7  -5  783.92   32.50
  -3  -7   5  804.62   28.60
  -3  -7   5  750.12   28.90
  -3  -7   5  771.22   29.20
   3  -7  -5  767.62   29.60
  -3   7   5  788.42   31.90
   3   7  -5  725.33   28.20
   3   7  -5  747.33   28.50
  -3   7   5  740.83   29.40
   2  -7  -5 2655.03   79.39
  -2  -7   5 2560.84   77.79
  -2  -7   5 2692.93   75.59
   2  -7  -5 2674.73   77.59
  -2   7   5 2725.43   79.39
   2   7  -5 2645.14   76.69
   2   7  -5 2593.84   77.39
  -1  -7   5  314.67   19.00
   1  -7  -5  363.86   18.00
   1  -7  -5  341.27   19.10
  -1  -7   5  334.47   16.90
   1   7  -5  310.47   18.80
  -1   7   5  343.97   18.30
   0  -7  -5 1065.99   36.10
   0  -7   5 1048.20   37.30
   0  -7   5 1085.39   35.60
   0  -7  -5 1012.40   35.30
   0   7   5 1080.29   34.90
   0   7  -5 1087.49   34.00
   0   7   5 1068.29   36.90
   0   7  -5 1140.69   38.10
   1  -7   5  550.24   24.90
  -1  -7  -5  521.35   20.90
   1  -7   5  539.85   22.80
  -1   7  -5  564.54   22.30
  -1   7  -5  557.84   25.30
   1   7   5  593.14   24.60
   2  -7   5 1433.16   44.90
  -2  -7  -5 1385.96   46.90
   2  -7   5 1363.76   46.90
   2   7   5 1439.86   47.30
  -2   7  -5 1386.76   47.60
  -2   7  -5 1449.65   45.50
   3  -7   5  514.95   25.10
   3  -7   5  500.25   21.70
  -3  -7  -5  500.95   24.70
  -3   7  -5  550.74   23.80
   3   7   5  496.65   25.10
  -3   7  -5  491.65   25.80
  -4  -7  -5  104.09   13.50
   4  -7   5  114.19   14.20
  -4   7  -5  140.49   15.80
  -4   7  -5  121.79   12.00
   5  -7   5  581.14   28.10
  -5  -7  -5  571.74   28.90
   5  -7   5  579.94   26.30
  -5   7  -5  526.25   29.30
  -5   7  -5  573.64   26.60
   6  -7   5  319.77   23.40
   6  -7   5  332.57   23.00
  -6   7  -5  299.27   25.10
  -6   7  -5  304.67   22.00
   7  -7   5  -11.40   13.00
   7  -7   5    5.50   12.60
  -7   7  -5   -7.90    9.90
  -7   7  -5   -1.30   13.60
   8  -7   5   22.70   16.80
  -8   7  -5   49.00   16.80
  -8   7  -5   40.80   17.50
   9  -7   5  143.89   22.80
  -9   7  -5  151.48   22.50
  10  -7   5  131.79   24.40
 -10   7  -5  139.59   25.50
  11  -7   5   25.40   22.60
 -11   7  -5   -6.70   20.50
 -12   8   5  -31.60   19.70
 -11   8   5   22.80   22.30
  10   8  -5   -5.80   21.80
 -10   8   5   -0.20   18.20
   9   8  -5  699.73   42.40
  -9   8   5  634.44   40.40
  -8  -8   5   -4.70   13.30
   8   8  -5   -4.50   16.70
  -8   8   5   14.20   16.50
  -7  -8   5   -2.90   11.40
  -7   8   5   -3.30   14.30
   7   8  -5    1.00   15.30
  -7   8   5    3.50   12.90
   6  -8  -5  -25.10    8.20
  -6  -8   5   -5.80   10.20
  -6   8   5  -23.90   11.40
  -6   8   5  -24.30   13.20
   6   8  -5  -14.80   12.40
  -5  -8   5  831.92   33.00
   5  -8  -5  955.50   39.40
  -5  -8   5  886.91   35.20
  -5  -8   5  864.91   32.70
   5  -8  -5  915.61   33.50
  -5  -8   5  856.11   34.30
  -5   8   5  891.21   38.70
  -5   8   5  846.52   35.70
   5   8  -5  874.31   36.20
  -4  -8   5   36.50    9.50
   4  -8  -5   20.50    9.00
   4  -8  -5   23.60   12.90
  -4  -8   5   20.20    9.60
  -4  -8   5   28.70    9.70
   4   8  -5   17.60    9.50
  -4   8   5    8.80   11.60
  -4   8   5   13.40    9.60
   4   8  -5   34.00   10.60
   3  -8  -5  242.48   18.20
   3  -8  -5  228.18   20.40
  -3  -8   5  237.48   16.70
  -3  -8   5  240.38   16.70
  -3  -8   5  260.87   18.20
   3   8  -5  251.67   17.00
  -3   8   5  252.77   18.70
  -3   8   5  233.68   20.10
   2  -8  -5    5.90   10.10
   2  -8  -5    8.80    7.90
  -2  -8   5   41.70    9.80
  -2  -8   5   29.80    6.30
  -2   8   5   22.60   10.10
   2   8  -5   31.30    8.80
   2   8  -5   22.60    7.80
  -1  -8   5 1702.13   50.99
  -1  -8   5 1627.44   52.89
   1  -8  -5 1657.33   52.89
   1  -8  -5 1680.13   51.29
   1   8  -5 1646.24   52.69
  -1   8   5 1631.84   51.99
   0  -8   5   61.09    8.80
   0  -8  -5   53.99    9.80
   0  -8   5   41.70    9.90
   0   8   5   53.09    8.80
   0   8   5   59.09   10.20
   0   8  -5   46.80   10.60
  -1  -8  -5   -5.00    7.30
   1  -8   5    5.60    9.00
   1  -8   5   -0.80    6.60
  -1  -8  -5    2.60    6.40
   1   8   5    0.30    7.60
  -1   8  -5   -2.70    6.30
  -1   8  -5   -2.40    8.90
   2  -8   5   28.60   10.50
   2  -8   5   25.30    7.70
  -2   8  -5   30.60    7.60
  -2   8  -5   30.00   10.70
   2   8   5   27.40    9.10
  -3  -8  -5 1423.16   49.80
   3  -8   5 1430.86   49.60
   3  -8   5 1482.15   46.80
  -3   8  -5 1488.65   48.20
   3   8   5 1465.05   50.39
  -3   8  -5 1452.15   50.79
   4  -8   5    1.50    6.50
   4  -8   5    1.70   10.60
  -4  -8  -5   10.60    9.20
  -4   8  -5   -5.60   10.50
  -4   8  -5    0.80    8.00
   5  -8   5  159.08   15.30
  -5  -8  -5  124.49   15.50
   5  -8   5  160.48   16.90
  -5   8  -5  129.89   13.60
  -5   8  -5  134.99   17.50
   6  -8   5  -18.30   12.30
   6  -8   5   -1.30   12.80
  -6   8  -5   14.80   13.90
  -6   8  -5   13.10   10.50
   7  -8   5  249.78   23.90
   7  -8   5  214.28   21.30
  -7   8  -5  233.78   23.00
  -7   8  -5  209.28   23.30
   8  -8   5   30.90   16.70
  -8   8  -5   19.60   16.20
   9  -8   5   15.60   17.90
  -9   8  -5   39.00   18.60
  10  -8   5   -6.90   19.00
 -10   8  -5   -4.40   19.10
  11  -8   5  134.39   27.00
 -11   8  -5   80.79   23.40
 -11   9   5  131.89   27.10
 -10   9   5  117.29   24.50
  10   9  -5  144.09   28.00
   9   9  -5   33.30   20.80
  -9   9   5   15.10   19.10
  -8   9   5   56.19   19.00
   8   9  -5  103.99   20.90
  -7  -9   5  122.19   17.00
   7   9  -5  162.88   21.00
  -7   9   5  126.59   20.70
   6  -9  -5  449.16   31.00
  -6  -9   5  436.56   25.90
   6  -9  -5  426.36   24.00
  -6   9   5  456.25   31.00
  -6   9   5  405.86   28.10
   6   9  -5  433.66   28.40
  -5  -9   5    5.30   10.10
  -5  -9   5   28.00   10.20
   5  -9  -5   11.50   14.00
  -5  -9   5   13.10   10.30
   5  -9  -5   11.40    9.40
  -5   9   5   -3.50   12.10
  -5   9   5    8.10   10.70
   5   9  -5   13.00   11.90
  -4  -9   5  144.39   13.60
   4  -9  -5  109.49   16.70
  -4  -9   5  159.68   14.10
  -4  -9   5  140.69   14.00
   4  -9  -5   92.79   12.50
   4   9  -5  134.69   13.20
  -4   9   5  111.59   16.80
  -4   9   5  110.49   13.70
  -3  -9   5  691.93   27.80
  -3  -9   5  676.73   28.50
   3  -9  -5  698.43   31.90
   3  -9  -5  700.43   29.50
  -3   9   5  687.83   31.90
   3   9  -5  735.63   28.90
  -2  -9   5  226.08   14.60
  -2  -9   5  240.08   18.20
   2  -9  -5  255.27   19.80
   2  -9  -5  240.38   17.70
   2   9  -5  227.58   16.60
   2   9  -5  219.88   16.50
  -2   9   5  253.77   19.00
   1  -9  -5   85.39   10.00
   1  -9  -5   89.39   12.50
  -1  -9   5   95.19   12.30
  -1  -9   5  100.99    9.70
   1   9  -5  112.89   12.20
  -1   9   5   77.29   10.90
   0  -9  -5   40.70   10.40
   0  -9   5   48.00    8.50
   0  -9   5   44.60   10.50
   0   9  -5   37.50   10.20
   0   9   5   35.10    8.40
   0   9   5   43.50    9.70
   1  -9   5  504.85   25.20
   1  -9   5  528.75   23.20
  -1  -9  -5  476.45   22.10
  -1  -9  -5  534.35   22.90
  -1   9  -5  556.64   22.30
  -1   9  -5  558.74   26.60
   1   9   5  583.54   25.90
   2  -9   5 1440.46   46.20
   2  -9   5 1351.16   48.10
  -2   9  -5 1377.76   48.90
  -2   9  -5 1372.36   45.40
   2   9   5 1383.96   48.20
  -3  -9  -5  319.67   21.60
   3  -9   5  308.07   18.70
   3  -9   5  316.67   22.60
  -3   9  -5  299.17   19.60
   3   9   5  326.27   22.10
  -3   9  -5  324.77   23.20
   4  -9   5   28.10   12.60
   4  -9   5   36.20    8.50
  -4  -9  -5   30.10   11.10
  -4   9  -5   26.40   12.70
  -4   9  -5   16.60    8.80
   4   9   5   25.70   11.00
  -5  -9  -5  628.94   39.80
   5  -9   5  612.04   30.90
   5  -9   5  581.14   27.20
  -5   9  -5  594.64   32.60
  -5   9  -5  579.54   28.90
   6  -9   5  292.77   25.90
   6  -9   5  251.97   22.60
  -6   9  -5  278.57   26.80
  -6   9  -5  279.07   23.70
   7  -9   5   10.40   14.50
   7  -9   5  -18.90   14.70
  -7   9  -5  -13.10   14.90
   8  -9   5   39.20   16.80
  -8   9  -5   38.90   17.10
   9  -9   5  158.88   23.40
  -9   9  -5  150.38   24.40
  10  -9   5   31.60   20.20
 -10   9  -5   44.30   21.60
  11  -9   5  -62.09   23.30
 -11   9  -5  -20.90   20.90
 -11  10   5   -3.70   21.90
 -10  10   5   29.30   22.10
  10  10  -5   74.59   25.80
   9  10  -5   29.90   21.30
  -9  10   5   33.20   20.40
   8  10  -5  162.58   24.30
  -8  10   5  145.69   22.60
   7 -10  -5   28.10   18.00
  -7 -10   5    9.60   13.00
   7  10  -5   -1.90   16.40
  -7  10   5   -0.10   16.20
  -6 -10   5   75.49   14.00
   6 -10  -5   62.09   19.00
   6 -10  -5   42.70   11.80
  -6  10   5   46.40   14.20
  -6  10   5   75.39   18.30
   6  10  -5   79.49   16.20
   5 -10  -5    3.60   10.30
   5 -10  -5    2.40   14.50
  -5 -10   5    9.70   10.90
  -5  10   5  -11.10   10.90
  -5  10   5  -15.40   13.90
  -4 -10   5 1096.09   41.00
   4 -10  -5 1245.88   45.70
  -4 -10   5 1094.49   40.00
   4 -10  -5 1118.69   41.20
   4  10  -5 1185.18   42.20
  -4  10   5 1101.99   44.70
  -4  10   5 1112.89   41.00
  -3 -10   5   20.80   10.00
  -3 -10   5    9.40    8.50
   3 -10  -5   15.20    8.70
   3 -10  -5   12.80   12.10
  -3  10   5   13.80   12.00
   3  10  -5   12.20    9.50
   2 -10  -5  387.36   21.50
  -2 -10   5  393.36   18.60
  -2 -10   5  414.66   22.50
   2 -10  -5  374.26   24.60
   2  10  -5  360.06   20.20
   2  10  -5  411.66   21.50
  -2  10   5  391.46   23.50
   1 -10  -5   32.20   11.00
  -1 -10   5   46.90   11.00
   1 -10  -5   35.90    8.80
  -1 -10   5   42.50    8.10
  -1  10   5   49.30   10.50
   1  10  -5   38.70   10.30
   0 -10  -5 2738.23   81.29
   0 -10   5 2804.82   80.99
   0 -10   5 2749.02   82.89
   0  10   5 2604.34   79.49
   0  10  -5 2777.12   83.09
   0  10   5 2680.63   83.19
   1 -10   5  110.69   14.50
   1 -10   5   69.49    9.50
  -1 -10  -5  109.19   12.20
  -1 -10  -5  101.89   11.20
   1  10   5  119.49   14.00
  -1  10  -5  110.59   10.50
  -1  10  -5  137.99   15.20
   2 -10   5    1.80    7.40
   2 -10   5  -11.60   10.50
   2  10   5   -3.40    8.90
  -2  10  -5   -5.90   10.20
  -2  10  -5    0.10    7.30
   3 -10   5    3.00    7.90
   3 -10   5    3.60   11.30
  -3  10  -5    0.90   11.20
  -3  10  -5    5.40    8.80
   3  10   5    2.70    9.90
   4 -10   5  824.42   36.00
   4 -10   5  759.72   30.90
  -4 -10  -5  781.72   35.20
  -4  10  -5  754.02   32.90
   4  10   5  800.22   35.90
  -4  10  -5  804.92   37.00
   5 -10   5  -16.30    7.90
   5 -10   5   -0.80   13.30
  -5  10  -5  -12.80   12.60
  -5  10  -5    3.50   10.20
   6 -10   5  235.28   21.80
   6 -10   5  224.58   22.50
  -6  10  -5  211.58   23.20
  -6  10  -5  183.68   24.50
   7 -10   5   25.00   16.80
   7 -10   5   32.40   15.10
  -7  10  -5    9.90   16.20
   8 -10   5  620.94   36.30
  -8  10  -5  653.93   40.30
   9 -10   5  -28.50   16.70
  -9  10  -5  -33.30   16.90
  10 -10   5   21.90   20.70
 -10  10  -5   -6.40   19.60
 -11  10  -5   -4.30   21.80
 -11  11   5   45.00   24.20
 -10  11   5  161.18   27.10
  -9  11   5    7.50   20.70
  -8  11   5  158.68   25.30
   7 -11  -5  125.99   14.70
   7 -11  -5  181.28   24.50
  -7  11   5  150.08   22.80
   6 -11  -5  197.28   21.50
   6 -11  -5  186.78   23.50
  -6  11   5  166.48   22.40
  -6  11   5  148.29   17.80
   5 -11  -5  193.48   21.30
   5 -11  -5  194.98   20.90
  -5 -11   5  202.28   19.00
  -5  11   5  133.19   16.00
  -5  11   5  142.09   19.70
   5  11  -5  175.48   18.10
   4 -11  -5  120.59   17.90
   4 -11  -5   98.79   13.10
  -4 -11   5  110.99   14.30
  -4 -11   5   95.59   13.50
   4  11  -5  121.29   15.20
  -4  11   5   70.29   13.20
  -4  11   5   67.69   16.00
   3 -11  -5  464.65   24.10
   3 -11  -5  443.16   27.70
  -3 -11   5  411.76   23.80
  -3 -11   5  465.15   22.30
  -3  11   5  438.46   27.30
   3  11  -5  387.16   24.20
  -2 -11   5  934.41   32.90
   2 -11  -5  938.61   35.00
  -2 -11   5  931.21   35.70
   2 -11  -5  955.30   37.60
   2  11  -5  953.20   35.90
  -2  11   5  956.80   37.20
   2  11  -5  856.11   34.10
   1 -11  -5   80.79   10.90
  -1 -11   5  120.99   13.60
   1 -11  -5   90.09   13.30
  -1 -11   5  101.29   10.40
  -1  11   5  114.69   13.60
   1  11  -5   87.29   13.10
   0 -11  -5  205.68   16.90
   0 -11   5  212.38   16.90
   0 -11  -5  184.48   15.90
   0 -11   5  172.28   16.40
   0  11  -5  191.48   17.20
   0  11   5  154.88   15.30
   0  11   5  177.68   16.70
  -1 -11  -5  114.09   20.10
   1 -11   5  125.89   15.40
  -1 -11  -5  119.79   12.60
   1  11   5   88.69   13.40
  -1  11  -5  143.29   16.30
   2 -11   5 1161.38   44.00
   2 -11   5 1107.59   40.50
  -2  11  -5 1120.99   39.20
   2  11   5 1094.79   42.90
  -2  11  -5 1159.78   44.20
   3 -11   5    9.50    9.10
   3 -11   5    8.10   12.30
   3  11   5  -12.50   10.10
  -3  11  -5   15.60   12.70
  -3  11  -5    3.00    8.40
   4 -11   5  180.78   19.50
   4 -11   5  118.29   12.80
  -4  11  -5  137.79   19.10
   4  11   5  126.09   16.90
  -4  11  -5   88.09   12.50
   5 -11   5  250.87   19.50
   5 -11   5  288.07   26.30
  -5  11  -5  254.37   23.70
  -5  11  -5  256.17   23.60
   6 -11   5  553.44   33.90
   6 -11   5  535.95   28.90
  -6  11  -5  537.45   35.40
   7 -11   5   42.90   16.20
   7 -11   5   56.49   19.40
  -7  11  -5   81.39   19.30
   8 -11   5  201.38   23.40
  -8  11  -5  193.78   26.70
   9 -11   5   37.60   19.60
  -9  11  -5    0.60   18.90
 -10  11  -5   71.69   24.30
 -10  12   5  -11.30   21.20
  -9  12   5  260.67   31.40
  -8  12   5    9.90   19.40
   7 -12  -5   19.90   20.40
   7 -12  -5   22.50   11.90
  -7  12   5  -20.10   17.40
   6 -12  -5  190.08   24.10
   6 -12  -5  135.89   16.50
  -6  12   5  150.48   22.90
   5 -12  -5  433.76   26.60
  -5 -12   5  436.26   25.90
   5 -12  -5  494.95   33.10
  -5  12   5  452.35   31.90
   5  12  -5  437.96   28.10
  -5  12   5  412.26   27.80
  -4 -12   5  165.48   16.60
   4 -12  -5  133.19   15.10
   4 -12  -5  176.28   20.50
  -4 -12   5  131.19   15.90
   4  12  -5  140.69   16.10
  -4  12   5  147.29   19.30
   3 -12  -5  441.26   28.70
   3 -12  -5  370.56   23.30
  -3 -12   5  428.86   22.50
  -3 -12   5  450.95   25.00
  -3  12   5  428.66   27.80
   3  12  -5  438.06   25.20
  -2 -12   5    3.70   10.80
   2 -12  -5  -14.80    8.20
  -2 -12   5   10.00    7.00
   2 -12  -5   14.90   12.70
   2  12  -5    2.10    8.50
   2  12  -5    3.20   10.20
  -2  12   5  -15.20   10.70
  -1 -12   5  964.30   37.60
   1 -12  -5  941.01   34.80
  -1 -12   5  940.51   34.70
   1 -12  -5  932.11   37.40
   1  12  -5  896.91   36.10
  -1  12   5  919.21   36.10
   0 -12   5   10.10   10.60
   0 -12  -5    0.90    7.80
   0 -12   5   10.90    8.00
   0 -12  -5    9.80   10.10
   0  12   5    2.30    9.70
   0  12   5   -7.90    7.50
   0  12  -5   -4.30   10.10
  -1 -12  -5  120.19   13.90
   1 -12   5  137.39   16.70
  -1  12  -5  145.99   17.20
   1  12   5  132.99   15.50
   2 -12   5  251.47   21.30
   2 -12   5  256.37   19.80
  -2 -12  -5  203.88   16.20
  -2 -12  -5  204.38   17.30
  -2  12  -5  246.08   23.20
   2  12   5  244.28   22.20
  -2  12  -5  208.58   18.40
   3 -12   5  849.12   34.90
   3 -12   5  850.21   38.50
  -3  12  -5  850.51   34.40
  -3  12  -5  800.42   38.50
   3  12   5  876.21   38.20
   4 -12   5    5.30   10.10
   4 -12   5   18.10   14.70
   4  12   5   19.70   12.60
  -4  12  -5    1.60   10.10
  -4  12  -5   14.20   14.50
   5 -12   5   85.89   17.80
   5 -12   5   89.39   12.50
  -5  12  -5   83.19   18.70
   6 -12   5  -13.40   12.60
   6 -12   5   30.80   17.30
  -6  12  -5    9.60   16.40
   7 -12   5  491.25   31.50
   7 -12   5  565.64   36.60
  -7  12  -5  612.64   39.50
   8 -12   5   18.10   17.30
  -8  12  -5   55.49   21.60
  -9  12  -5    9.50   21.00
 -10  12  -5   12.00   22.40
 -10  13   5   35.10   24.30
  -9  13   5   -2.70   22.10
   8 -13  -5   59.69   23.70
  -8  13   5   73.29   23.00
   7 -13  -5  147.79   16.80
   7 -13  -5  252.17   29.40
  -7  13   5  150.88   24.60
   6 -13  -5  510.25   30.80
   6 -13  -5  521.35   36.30
  -6  13   5  465.05   35.60
  -5 -13   5   42.00   14.20
   5 -13  -5   50.19   18.10
   5 -13  -5   27.20   12.00
   5  13  -5   37.50   15.50
  -5  13   5   58.69   18.60
  -5  13   5   52.99   14.20
  -4 -13   5    2.30   12.30
   4 -13  -5   -8.80   11.00
   4 -13  -5    5.10   15.40
  -4  13   5   -6.10   14.50
   4  13  -5   -8.20   12.80
  -3 -13   5  767.32   32.50
   3 -13  -5  826.82   37.90
   3 -13  -5  635.04   32.00
  -3 -13   5  783.32   34.10
   3  13  -5  853.11   35.80
  -3  13   5  834.92   37.80
   2 -13  -5  306.37   24.60
   2 -13  -5  311.47   21.70
  -2 -13   5  287.47   18.80
  -2 -13   5  273.17   22.20
  -2  13   5  288.97   23.70
   2  13  -5  299.87   23.00
   2  13  -5  244.08   19.00
  -1 -13   5  -20.80   10.40
   1 -13  -5   -0.20    8.30
  -1 -13   5   -0.90    7.60
   1 -13  -5    2.90   11.70
   1  13  -5   -2.60    9.30
  -1  13   5  -15.40    9.30
   0 -13   5  316.07   21.40
   0 -13  -5  314.37   20.00
   0 -13   5  308.87   24.20
   0 -13  -5  311.27   22.20
   0  13   5  299.77   23.30
   0  13  -5  290.77   23.00
   0  13   5  258.07   18.80
   1 -13   5  333.77   25.60
  -1 -13  -5  345.37   21.70
  -1  13  -5  337.37   25.00
   1  13   5  315.27   24.50
   2 -13   5   89.49   12.60
   2 -13   5   99.89   17.20
  -2  13  -5   95.19   11.70
   2  13   5  125.89   16.70
  -2  13  -5   73.69   15.70
   3 -13   5   15.70   10.40
   3 -13   5    8.50   15.00
   3  13   5   26.80   13.60
  -3  13  -5   13.40   14.10
  -3  13  -5    4.30   10.20
   4 -13   5   -0.40   10.00
   4 -13   5  -13.40   14.00
  -4  13  -5   -2.80   14.50
  -4  13  -5   -0.90   11.00
   4  13   5   -5.90   12.20
   5 -13   5  275.37   22.00
   5 -13   5  263.97   25.00
  -5  13  -5  245.68   25.50
   5  13   5  237.28   23.40
   6 -13   5  294.37   27.10
  -6  13  -5  277.57   28.40
   7 -13   5   83.99   21.90
   7 -13   5   97.29   18.70
  -7  13  -5   82.39   20.60
  -8  13  -5    3.50   18.40
  -9  13  -5  111.59   26.60
 -10  13  -5   82.29   25.80
 -10  14   5   28.80   24.70
  -9  14   5   -4.60   21.90
   8 -14  -5  409.26   39.90
   8 -14  -5  317.57   25.80
  -8  14   5  284.57   31.80
   7 -14  -5   27.70   22.00
   7 -14  -5   38.10   13.60
  -7  14   5   13.20   19.10
   6 -14  -5  132.09   23.70
  -6 -14   5  142.19   18.60
   6 -14  -5   94.99   16.10
  -6  14   5  135.89   23.90
  -5 -14   5   -5.30   13.60
   5 -14  -5  -10.80   12.00
   5 -14  -5  -12.20   17.00
   5  14  -5   -3.70   14.30
  -5  14   5   27.30   17.90
   4 -14  -5  678.13   39.60
  -4 -14   5  780.22   35.00
  -4  14   5  763.22   39.50
   4  14  -5  763.42   37.00
  -3 -14   5   56.99   12.90
   3 -14  -5   89.69   18.00
  -3 -14   5   51.29   14.10
   3  14  -5   41.80   14.30
  -3  14   5   44.00   15.50
  -2 -14   5  310.77   24.20
   2 -14  -5  300.87   26.20
  -2 -14   5  289.67   20.80
  -2 -14   5  293.97   20.30
   2 -14  -5  304.87   24.30
   2  14  -5  336.97   24.90
  -2  14   5  337.87   25.10
   2  14  -5  278.57   20.70
   1 -14  -5   -1.00   12.00
  -1 -14   5   -0.80    8.50
  -1 -14   5   -3.30   12.00
   1 -14  -5   -0.60    9.10
   1  14  -5   -5.10   10.70
  -1  14   5   12.40   11.10
   0 -14   5  463.25   25.60
   0 -14  -5  440.46   26.20
   0 -14  -5  453.85   24.00
   0 -14   5  449.86   28.20
   0  14   5  471.85   28.70
   0  14  -5  426.96   26.80
   0  14   5  431.06   23.00
   1 -14   5   97.99   17.00
  -1 -14  -5  113.09   15.20
   1  14   5  116.89   16.30
  -1  14  -5  114.69   17.10
   2 -14   5  135.69   19.40
  -2 -14  -5  150.78   15.50
   2 -14   5  124.39   14.80
  -2  14  -5  118.39   18.70
   2  14   5  148.59   18.50
   3 -14   5   93.59   13.60
   3 -14   5  130.79   20.40
  -3  14  -5  102.09   18.90
  -3  14  -5   85.39   13.40
   3  14   5  107.89   17.60
   4 -14   5  862.91   42.50
   4 -14   5  869.61   37.20
   4  14   5  855.21   41.60
  -4  14  -5  849.12   37.60
  -4  14  -5  866.81   42.40
   5 -14   5   87.89   19.90
   5 -14   5   74.39   13.20
   5  14   5   75.49   20.90
  -5  14  -5   80.99   19.90
   6 -14   5   77.69   12.50
   6 -14   5  114.69   21.40
  -6  14  -5  118.89   22.20
   7 -14   5   39.50   20.50
  -7  14  -5   44.00   21.00
  -8  14  -5  371.56   35.90
  -9  14  -5   15.40   22.30
  -9  15   5  -29.90   21.80
   8 -15  -5   80.59   15.80
   8 -15  -5   91.89   26.70
  -8  15   5  110.49   26.20
   7 -15  -5   61.29   24.50
   7 -15  -5   45.00   15.10
  -7  15   5   73.29   24.00
   6 -15  -5  151.58   25.20
  -6 -15   5  154.18   19.80
  -6  15   5  185.58   25.30
  -5 -15   5   -8.40   14.10
   5 -15  -5   11.10   18.60
  -5  15   5   29.80   19.00
   5  15  -5   -9.70   13.20
   4 -15  -5   73.69   19.40
  -4 -15   5   72.19   16.70
   4  15  -5   42.20   15.60
  -4  15   5   66.79   18.60
  -3 -15   5  173.08   20.00
  -3 -15   5  208.58   20.20
   3 -15  -5  174.68   21.00
  -3  15   5  195.58   22.30
   3  15  -5  179.98   19.90
  -2 -15   5  612.14   32.10
   2 -15  -5  568.74   33.40
  -2  15   5  543.45   31.60
   2  15  -5  593.64   32.70
  -1 -15   5  348.47   26.30
   1 -15  -5  319.57   26.60
  -1  15   5  312.17   23.70
   1  15  -5  308.27   23.40
   0 -15  -5   81.99   15.40
   0 -15  -5   69.19   11.70
   0 -15   5   87.59   16.40
   0  15  -5   69.19   14.70
   0  15   5   77.39   15.50
  -1 -15  -5  235.58   22.00
   1 -15   5  241.38   23.20
   1  15   5  207.98   20.80
  -1  15  -5  243.58   23.00
  -2 -15  -5  685.33   31.60
   2 -15   5  700.43   37.90
   2  15   5  682.53   36.50
  -2  15  -5  669.23   36.80
  -3 -15  -5   63.79   13.20
   3 -15   5   85.39   19.10
  -3  15  -5   67.59   17.80
   3  15   5   47.70   17.00
  -3  15  -5   43.90   12.70
   4 -15   5  311.47   30.00
   4 -15   5  301.67   24.80
  -4  15  -5  247.28   26.60
   4  15   5  230.58   27.70
  -4  15  -5  224.18   26.20
   5 -15   5  199.88   23.00
   5 -15   5  186.88   25.20
  -5  15  -5  179.28   24.70
   6 -15   5  428.76   26.90
   6 -15   5  520.35   36.80
  -6  15  -5  443.16   37.10
   7 -15   5    3.70   20.30
  -7  15  -5   -9.40   19.20
  -8  15  -5  -13.20   19.70
  -9  15  -5   97.49   26.40
  -9  16   5  135.89   29.70
   8 -16  -5   14.10   25.10
  -8  16   5    2.60   22.70
   7 -16  -5  -18.20   22.60
  -7  16   5  -11.80   19.60
   6 -16  -5   18.30   20.00
  -6 -16   5  -12.80   15.10
  -6  16   5    2.30   19.00
  -5 -16   5  376.36   28.20
   5 -16  -5  427.86   35.50
  -5  16   5  385.16   34.50
   5  16  -5  367.76   31.70
  -4 -16   5   58.39   16.30
   4 -16  -5   63.49   20.90
   4  16  -5   67.49   16.70
  -4  16   5   36.40   18.20
   3 -16  -5   23.80   16.90
  -3 -16   5   21.60   14.40
   3  16  -5   16.50   14.20
  -3  16   5    4.40   15.90
  -2 -16   5  107.99   22.20
   2 -16  -5  139.89   20.00
  -2 -16   5  143.99   19.10
   2  16  -5  146.99   19.40
  -2  16   5  131.59   18.10
  -1 -16   5  722.03   36.20
   1 -16  -5  731.43   37.20
   0 -16  -5   29.30   13.70
   0 -16   5  -15.60   14.00
   0  16  -5  -18.20   12.00
   0  16   5    2.00   12.60
  -1 -16  -5   35.80   14.60
  -1 -16  -5   79.19   15.70
   1 -16   5  110.29   19.80
   1  16   5   99.99   17.00
  -1  16  -5   73.59   17.50
  -2 -16  -5    9.00   12.70
   2 -16   5  -23.70   14.90
   2  16   5   -7.70   12.70
  -2  16  -5   -6.00   15.10
   3 -16   5  533.45   36.70
  -3 -16  -5  514.65   28.10
  -3  16  -5  527.45   35.70
   4 -16   5   57.99   19.70
  -4  16  -5   63.59   20.20
  -4  16  -5   46.20   19.50
   5 -16   5  134.19   23.90
   5 -16   5  149.88   17.30
  -5  16  -5  129.79   23.40
   6 -16   5   -3.20   10.90
   6 -16   5   -5.80   18.70
  -6  16  -5    0.20   18.50
   7 -16   5  286.07   31.70
  -7  16  -5  285.07   32.70
  -8  16  -5   54.19   23.80
   8 -17  -5   78.89   27.80
  -8  17   5   57.19   24.70
   7 -17  -5  152.38   29.50
  -7  17   5  154.18   28.70
  -6 -17   5   20.20   16.60
   6 -17  -5   39.00   22.50
  -6  17   5   18.10   21.00
  -5 -17   5   61.19   18.10
   5 -17  -5   47.00   21.10
   5  17  -5   65.49   18.90
  -5  17   5   41.60   20.30
  -4 -17   5    1.60   15.00
   4 -17  -5   15.30   19.00
  -4  17   5   31.40   18.70
   4  17  -5   31.20   16.70
   3 -17  -5  323.27   30.80
  -3 -17   5  283.37   26.90
  -3  17   5  260.37   25.50
   3  17  -5  284.17   28.80
   2 -17  -5  221.48   23.90
  -2 -17   5  197.88   22.00
   2  17  -5  155.68   20.90
  -1 -17   5   37.70   16.40
   1 -17  -5   56.19   17.10
   1  17  -5   10.40   15.50
   0 -17  -5  111.89   18.10
   0 -17   5   76.69   19.10
  -1 -17  -5  398.86   28.70
   1 -17   5  436.46   32.80
  -1  17  -5  399.96   30.60
  -2 -17  -5   34.00   14.40
   2 -17   5   51.89   19.60
  -2  17  -5    7.10   16.80
   3 -17   5   26.60   18.30
  -3 -17  -5   36.20   14.10
  -3  17  -5   22.60   18.00
   4 -17   5   29.40   19.10
  -4  17  -5   -3.00   13.90
  -4  17  -5   12.90   18.10
   5 -17   5  158.38   25.80
  -5  17  -5  135.39   24.80
   6 -17   5  165.08   26.20
   6 -17   5  103.29   15.60
  -6  17  -5  112.19   25.10
   7 -17   5   36.30   23.50
  -7  17  -5    8.00   21.30
  -8  17  -5   33.60   23.50
   7 -18  -5   73.79   28.30
  -7  18   5   19.80   22.30
  -6 -18   5   26.30   17.90
   6 -18  -5   17.00   22.50
  -6  18   5   -1.00   20.40
  -5 -18   5   20.50   18.00
   5 -18  -5   34.20   21.30
  -5  18   5   36.90   20.80
  -4 -18   5  201.48   23.20
   4 -18  -5  190.38   26.90
  -4  18   5  146.59   30.90
  -3 -18   5   -2.40   15.70
   3 -18  -5   30.00   18.80
   3  18  -5   11.50   15.60
   2 -18  -5  119.09   21.20
  -2 -18   5   92.89   19.60
   2  18  -5  117.99   20.20
   1 -18  -5    5.70   16.00
  -1 -18   5   26.60   17.10
   1  18  -5    8.40   16.80
   0 -18  -5  737.13   39.00
   0 -18   5  774.82   40.60
  -1 -18  -5   95.89   18.10
   1 -18   5   56.19   19.60
   2 -18   5   52.49   19.40
  -2  18  -5   44.30   18.80
  -3 -18  -5   -1.20   13.80
   3 -18   5   24.50   19.50
  -3  18  -5    0.80   18.10
   4 -18   5  232.48   28.00
  -4  18  -5  239.38   28.90
   5 -18   5  -34.50   18.40
  -5  18  -5   -8.60   19.50
   6 -18   5   32.10   22.90
  -6  18  -5   11.40   20.50
   7 -18   5   -7.00   22.10
  -7  18  -5  -20.60   20.60
   7 -19  -5   82.69   28.30
  -7  19   5   39.20   24.70
   6 -19  -5  117.99   27.60
  -6 -19   5  107.59   21.30
  -6  19   5   71.09   26.40
  -5 -19   5   32.60   18.90
   5 -19  -5    7.20   22.30
  -4 -19   5   86.99   20.30
   4 -19  -5   39.70   21.90
   3 -19  -5  127.79   24.70
  -3 -19   5   94.09   20.50
  -2 -19   5  263.47   27.10
   2 -19  -5  246.48   26.60
  -1 -19   5  -40.60   16.00
   1 -19  -5  -21.90   16.10
   0 -19   5   40.70   19.30
   0 -19  -5   55.19   18.20
  -1 -19  -5   82.69   18.60
   1 -19   5   59.29   20.80
  -2 -19  -5  307.07   27.40
   2 -19   5  343.17   34.10
  -3 -19  -5   10.90   15.10
   3 -19   5    9.30   19.10
  -3  19  -5   -1.00   18.70
   4 -19   5   35.20   22.00
  -4 -19  -5   37.30   16.00
  -4  19  -5   13.90   20.30
   5 -19   5   60.39   23.70
  -5  19  -5  111.19   25.60
   6 -19   5  164.78   29.00
  -6  19  -5  109.09   27.80
  -6 -20   5    4.90   19.50
   6 -20  -5   36.40   24.30
  -5 -20   5  278.67   28.10
   5 -20  -5  312.47   35.40
  -4 -20   5  -13.70   18.30
   4 -20  -5   14.30   22.30
  -3 -20   5   54.79   20.80
   3 -20  -5   56.89   22.50
   2 -20  -5   -3.10   18.10
  -2 -20   5  -22.40   17.40
   1 -20  -5  143.29   23.20
  -1 -20   5  156.28   24.00
   0 -20   5   -6.10   17.40
   0 -20  -5   15.50   18.20
  -1 -20  -5   23.20   17.20
   1 -20   5   53.39   21.60
   2 -20   5   50.69   21.30
  -2 -20  -5   65.19   18.80
  -3 -20  -5  327.17   29.30
   3 -20   5  373.26   36.60
  -4 -20  -5   41.40   18.30
   4 -20   5   15.70   22.30
   5 -20   5   61.49   25.30
  -5  20  -5   17.70   23.10
  -5 -21   5    2.50   19.40
  -4 -21   5   35.50   21.70
   4 -21  -5   87.79   27.60
   3 -21  -5  225.88   31.20
  -3 -21   5  237.38   27.50
   2 -21  -5   35.20   20.70
  -2 -21   5   55.49   21.30
   1 -21  -5   26.30   19.00
  -1 -21   5   -6.50   18.50
   0 -21   5   29.70   20.70
   0 -21  -5   21.20   18.50
   1 -21   5  291.97   31.40
  -1 -21  -5  282.67   28.20
   2 -21   5   45.40   22.60
  -2 -21  -5   37.90   19.30
  -3 -21  -5   21.00   17.50
   3 -21   5  -25.60   19.60
   4 -21   5   21.40   22.60
  -4 -21  -5   -0.40   17.20
  -3 -22   5  -12.40   19.50
   3 -22  -5  -30.80   21.50
  -2 -22   5   32.20   21.70
   2 -22  -5   37.20   22.30
   1 -22  -5   -4.20   18.90
  -1 -22   5   65.19   22.00
   0 -22  -5  172.58   26.40
   0 -22   5  158.68   27.30
  -1 -22  -5   49.60   19.70
   1 -22   5   43.50   23.60
  -2 -22  -5  134.19   24.60
   2 -22   5  148.69   27.20
 -12   0   6   31.00   22.40
  11   0  -6    8.60   25.40
 -11   0   6    3.90   18.70
  10   0  -6  292.57   32.40
 -10   0   6  341.47   30.20
   9   0  -6   10.40   17.80
  -9   0   6   17.30   15.00
   8   0  -6 1043.50   48.20
  -8   0   6 1061.89   43.20
  -7   0   6    2.70    8.70
   7   0  -6    7.10   10.30
   7   0  -6   -5.30   13.40
  -7   0   6   14.20   12.40
   6   0  -6  102.89   13.00
  -6   0   6  101.49   14.10
  -6   0   6   88.39   10.20
  -5   0   6   -3.30    9.40
   5   0  -6    5.90    9.50
  -5   0   6   -1.90    7.10
  -4   0   6 2646.34   74.89
  -4   0   6 2540.15   76.49
   4   0  -6 2481.85   75.99
  -3   0   6    1.80    7.30
  -3   0   6    0.00    8.30
   3   0  -6   -1.40    8.70
   2   0  -6 1423.96   42.20
   2   0  -6 1310.27   43.90
   2   0  -6 1428.26   42.50
  -2   0   6 1398.46   44.10
   1   0  -6    0.10    7.00
  -1   0   6    3.20    6.30
   0   0  -6  132.79   10.90
   0   0   6  117.69   10.00
  -1   0  -6   -2.60    6.10
  -1   0  -6    0.40    5.50
   1   0   6  -12.70    5.40
  -2   0  -6 2583.44   72.89
  -2   0  -6 2514.85   73.19
   2   0   6 2509.25   72.09
  -2   0  -6 2528.75   72.69
  -3   0  -6    0.40    6.30
  -3   0  -6   -0.70    5.80
  -3   0  -6   -0.20    6.60
   4   0   6 2101.79   63.99
  -4   0  -6 2108.29   63.79
  -4   0  -6 2083.99   61.69
  -4   0  -6 2062.29   62.49
  -5   0  -6   14.20    8.10
  -5   0  -6    0.40    6.60
  -5   0  -6   -6.10    8.20
   5   0   6    7.80   10.10
  -6   0  -6   39.30   13.90
  -6   0  -6   46.60   10.60
  -6   0  -6   43.70    9.30
   6   0   6   71.99   14.10
   7   0   6  -14.60   12.90
   8   0   6  925.91   43.20
   9   0   6   -5.50   17.50
  -9   0  -6   19.60   14.00
  10   0   6   -5.70   19.30
  11   0   6   36.40   28.20
 -11   0  -6   -4.10   17.40
 -12  -1   6   65.89   22.20
 -12   1   6   68.19   23.30
  11  -1  -6   60.49   33.50
 -11  -1   6  104.89   22.40
 -11   1   6   74.59   21.70
  11   1  -6   99.79   32.80
  10  -1  -6  150.88   27.00
 -10  -1   6  202.98   23.30
  10   1  -6  198.78   28.20
 -10   1   6  142.69   22.20
   9  -1  -6   -8.70   18.20
  -9  -1   6   51.59   16.40
  -9   1   6   14.20   15.60
   9   1  -6    0.10   18.60
  -8  -1   6  160.58   18.80
   8  -1  -6  163.28   22.80
   8  -1  -6  166.98   16.90
   8   1  -6  148.49   22.50
  -8   1   6  177.68   19.50
  -7  -1   6  404.86   24.70
   7  -1  -6  353.56   22.90
   7   1  -6  337.67   27.80
  -7   1   6  367.66   25.30
  -7   1   6  342.77   21.80
  -6  -1   6  182.08   15.10
  -6  -1   6  200.78   19.20
  -6   1   6  189.98   17.60
  -6   1   6  181.58   17.30
   6   1  -6  195.28   17.20
   6   1  -6  212.38   19.30
  -5  -1   6   31.50   10.60
  -5  -1   6   17.70    7.50
   5   1  -6   35.00    9.90
  -5   1   6   31.30   11.00
  -5   1   6   29.80    8.50
  -4  -1   6    7.10    7.70
  -4  -1   6    8.40    8.80
  -4   1   6   13.90    7.90
  -4   1   6   27.80    9.90
   4   1  -6  -12.40    8.90
   3  -1  -6 2516.85   72.39
  -3  -1   6 2611.44   73.49
  -3  -1   6 2535.05   74.59
   3  -1  -6 2507.45   72.19
  -3   1   6 2608.64   73.99
   3   1  -6 2455.25   74.59
  -3   1   6 2514.55   75.09
  -2  -1   6 1147.99   38.20
   2  -1  -6 1221.58   37.20
   2   1  -6 1146.29   35.80
   2   1  -6 1179.88   36.30
  -2   1   6 1180.88   38.40
   2   1  -6 1150.98   38.70
  -1  -1   6  506.65   21.20
   1   1  -6  545.85   20.00
   1   1  -6  514.65   22.00
  -1   1   6  552.04   21.60
   0  -1  -6   25.50    7.10
   0  -1   6   13.60    6.80
   0  -1  -6    5.40    5.70
   0   1  -6   21.00    7.20
   0   1   6   11.10    6.50
   0   1  -6   19.50    5.20
  -1  -1  -6 1393.46   42.60
  -1  -1  -6 1429.96   42.50
  -1  -1  -6 1397.16   43.10
   1  -1   6 1390.06   43.10
   1   1   6 1416.46   42.40
  -1   1  -6 1439.86   43.90
  -1   1  -6 1418.46   44.00
  -2  -1  -6 5284.17  145.19
   2  -1   6 5207.38  145.19
  -2  -1  -6 5406.96  144.89
  -2  -1  -6 5255.57  145.89
  -2   1  -6 5278.17  146.29
  -2   1  -6 5278.37  145.89
   2   1   6 5144.89  143.99
  -2   1  -6 5243.08  144.49
  -3  -1  -6  129.29   11.40
   3  -1   6  146.09   11.80
  -3  -1  -6  162.68   13.40
  -3  -1  -6  147.29   11.40
  -3   1  -6  159.88   12.40
  -3   1  -6  161.78   12.30
  -3   1  -6  135.89   13.40
   4  -1   6  859.41   31.40
  -4  -1  -6  856.11   31.80
  -4   1  -6  866.81   31.30
  -4   1  -6  840.72   30.10
  -4   1  -6  834.72   31.10
   5  -1   6  813.02   32.70
  -5  -1  -6  849.52   33.20
   5   1   6  865.91   34.00
  -5   1  -6  827.72   32.40
  -5   1  -6  845.72   31.60
  -5   1  -6  793.12   30.00
   6  -1   6  734.03   32.20
   6   1   6  723.53   32.80
  -6   1  -6  673.73   29.90
  -6   1  -6  653.33   27.90
  -6   1  -6  703.13   29.40
   7  -1   6  107.99   16.90
  -7   1  -6   85.19   13.80
   7   1   6  136.19   18.70
   8  -1   6   54.59   17.80
   8   1   6   72.79   19.10
  -8   1  -6   62.79   14.00
   9  -1   6  193.48   24.70
  -9   1  -6  185.58   20.20
   9   1   6  225.48   25.90
  10  -1   6  203.08   27.10
 -10   1  -6  197.18   22.50
  10   1   6  204.38   27.50
  11  -1   6   12.50   23.40
 -11   1  -6  -10.40   17.70
 -12   1  -6   31.70   21.20
 -12  -2   6  -20.30   19.50
 -12   2   6   -7.50   20.70
 -11  -2   6    1.10   17.50
  11   2  -6  -23.30   27.40
 -11   2   6   -7.40   19.20
 -10  -2   6   18.20   17.10
  10  -2  -6    0.10   21.50
 -10   2   6   -2.60   16.70
  10   2  -6   -7.50   21.30
  -9  -2   6  703.13   36.10
   9  -2  -6  670.73   41.70
  -9   2   6  732.83   38.40
   9   2  -6  778.02   43.20
   8  -2  -6  110.79   19.20
  -8  -2   6  112.49   16.80
  -8   2   6  101.79   17.80
   8   2  -6  110.79   20.40
  -7  -2   6   22.20   11.80
  -7   2   6   15.60   10.10
   7   2  -6   -4.20   14.70
  -7   2   6   24.80   13.00
  -6  -2   6   10.00   10.10
  -6   2   6   -2.40   11.00
  -6   2   6  -11.00    8.80
   6   2  -6   -4.30   11.60
  -5  -2   6  898.01   33.50
   5   2  -6  870.81   32.20
   5   2  -6  896.51   35.70
  -5   2   6  893.11   33.10
  -5   2   6  923.71   35.30
  -4  -2   6    0.80    8.10
  -4  -2   6    8.00    6.80
   4  -2  -6   -3.90    5.30
  -4  -2   6   -5.00    5.40
   4   2  -6   -1.30    7.90
  -4   2   6   -5.00    7.80
  -4   2   6   -5.40    8.90
  -3  -2   6  243.78   14.40
  -3  -2   6  256.37   16.20
   3  -2  -6  328.37   15.60
  -3  -2   6  243.78   16.50
  -3   2   6  332.27   17.90
  -3   2   6  249.78   17.50
   3   2  -6  217.08   17.10
  -2  -2   6   32.30    7.90
  -2  -2   6   23.70    5.90
   2  -2  -6   27.30    6.90
   2   2  -6   25.60    5.90
   2   2  -6   25.30    5.30
  -2   2   6   33.60    8.10
   2   2  -6   34.60    8.50
  -1  -2   6  858.21   30.50
  -1   2   6  929.61   30.70
   1   2  -6  883.61   31.30
   1   2  -6  917.51   29.10
   0  -2  -6   84.39    7.30
   0  -2  -6   99.89    9.90
   0  -2   6   84.69    9.20
   0   2  -6   90.09    9.80
   0   2   6   84.19    7.30
   0   2  -6   90.39   10.10
   0   2   6   77.69    8.40
   1  -2   6  314.87   16.10
  -1  -2  -6  315.47   14.60
  -1  -2  -6  303.37   15.50
  -1  -2  -6  325.67   15.30
  -1   2  -6  324.27   17.10
  -1   2  -6  339.27   15.00
   1   2   6  330.27   14.50
   2  -2   6    3.20    6.80
  -2  -2  -6    8.90    5.20
  -2  -2  -6    8.10    6.10
  -2  -2  -6   11.90    6.90
  -2   2  -6    3.10    4.70
  -2   2  -6    0.60    7.20
   3  -2   6 4195.18  119.09
   3  -2   6 4286.07  118.79
  -3  -2  -6 4234.18  120.89
  -3   2  -6 4279.67  120.69
  -3   2  -6 4228.88  118.79
  -3   2  -6 4307.27  117.99
   4  -2   6  138.39   12.60
   4  -2   6  129.39   12.80
  -4  -2  -6  153.78   14.70
  -4   2  -6  126.39   12.40
  -4   2  -6  139.79   12.20
  -5  -2  -6   29.40    9.60
   5  -2   6   26.90   10.70
  -5   2  -6   44.70   10.40
   6  -2   6    7.40   11.40
  -6   2  -6   -6.10    9.30
   6   2   6   11.40   11.90
   7  -2   6  976.70   41.40
  -7   2  -6  983.00   39.90
   7   2   6 1048.40   43.30
   8  -2   6   -9.40   15.80
   8   2   6    3.40   16.10
  -8   2  -6   14.90   13.40
   9  -2   6   34.20   18.50
   9   2   6   45.00   20.00
  -9   2  -6   19.70   15.10
  10  -2   6   -9.20   20.70
 -10   2  -6    1.70   16.90
  10   2   6   -4.60   19.30
  11  -2   6  186.78   28.40
 -11   2  -6  189.28   26.00
 -12   2  -6   -3.90   20.40
 -12  -3   6   22.20   20.80
 -12   3   6   44.00   21.70
 -11  -3   6  211.88   25.10
 -11   3   6  183.48   26.40
 -10  -3   6  130.09   20.60
  10  -3  -6  129.59   25.30
  10   3  -6  109.09   25.70
 -10   3   6  102.79   21.90
  -9  -3   6    6.70   14.30
   9  -3  -6   22.70   18.40
  -9   3   6   32.50   17.20
   9   3  -6   20.70   19.00
  -8  -3   6  118.79   16.70
  -8   3   6   96.49   14.60
   8   3  -6   88.69   20.10
  -8   3   6  104.39   18.30
  -7  -3   6  840.82   35.10
   7   3  -6  834.22   39.80
  -7   3   6  853.21   35.80
  -7   3   6  857.41   37.70
  -6  -3   6  491.55   24.20
  -6   3   6  467.65   27.00
   6   3  -6  412.76   27.60
  -6   3   6  486.35   25.50
  -5  -3   6   -5.20    7.10
  -5  -3   6    2.60    8.80
   5   3  -6  -10.40   10.50
  -5   3   6   -6.40    8.70
  -5   3   6    6.80   10.70
   5   3  -6    0.50    8.90
   4  -3  -6  843.32   29.00
  -4  -3   6  827.92   31.40
  -4   3   6  887.31   32.00
  -4   3   6  860.11   33.30
   4   3  -6  807.82   30.70
   4   3  -6  860.81   32.80
   3  -3  -6  529.95   22.00
  -3  -3   6  528.85   20.20
  -3  -3   6  540.75   23.10
  -3  -3   6  578.34   22.10
  -3   3   6  496.35   24.40
  -3   3   6  554.14   23.90
   3   3  -6  498.35   23.00
   3   3  -6  536.75   22.60
  -2  -3   6  139.89   11.40
  -2  -3   6  136.79   11.80
   2   3  -6  137.39   11.90
  -2   3   6  150.18   12.70
  -1  -3   6  183.38   14.10
  -1   3   6  171.58   13.70
   1   3  -6  174.18   14.70
   1   3  -6  184.48   11.70
   0  -3   6  188.78   12.50
   0  -3  -6  170.28   11.60
   0  -3   6  182.48   13.50
   0   3   6  182.08   12.50
   0   3  -6  170.38   14.30
   0   3   6  188.38   11.50
   0   3  -6  178.48   12.20
   1  -3   6  265.67   15.70
  -1  -3  -6  260.87   13.10
  -1  -3  -6  267.87   14.50
  -1   3  -6  274.17   14.40
   1   3   6  271.07   12.90
  -1   3  -6  272.37   16.40
   1   3   6  292.37   14.90
  -2  -3  -6  462.55   17.80
  -2  -3  -6  497.35   21.00
   2  -3   6  463.15   20.60
  -2   3  -6  493.35   22.10
  -2   3  -6  509.95   19.70
  -3  -3  -6  117.99   12.10
   3  -3   6   91.89   10.50
  -3  -3  -6  100.39   11.30
  -3   3  -6  117.89   11.30
  -3   3  -6  116.09   12.20
   4  -3   6   17.90    8.30
  -4  -3  -6   12.50    8.30
  -4  -3  -6   21.30    8.90
   4  -3   6   26.20    8.70
  -4   3  -6   11.60    5.50
  -4   3  -6   37.30    9.70
  -5  -3  -6  691.53   30.20
   5  -3   6  663.03   26.80
   5  -3   6  699.93   28.90
  -5   3  -6  711.83   25.60
  -5   3  -6  703.53   29.70
   6  -3   6  329.67   22.60
  -6   3  -6  345.77   22.50
  -6   3  -6  298.27   18.40
   7  -3   6   44.80   15.10
  -7   3  -6   55.69   14.30
   8  -3   6   81.09   18.50
  -8   3  -6   94.29   17.00
   9  -3   6  302.97   30.20
  -9   3  -6  343.67   28.90
   9   3   6  263.37   27.80
  10  -3   6  258.07   28.90
 -10   3  -6  312.07   30.90
  11  -3   6    2.70   21.70
 -11   3  -6   23.90   20.10
 -12   3  -6  -12.70   20.40
 -12  -4   6  282.27   28.90
 -12   4   6  247.28   30.70
 -11  -4   6  -12.30   17.60
 -11   4   6    0.90   19.70
  10  -4  -6  109.29   25.60
 -10  -4   6  143.69   20.50
  10   4  -6  152.08   27.00
 -10   4   6   80.59   20.10
  -9  -4   6   14.10   14.10
  -9  -4   6   11.10   14.50
  -9   4   6   12.90   20.00
   9   4  -6    5.40   18.50
  -9   4   6    2.20   15.10
  -8  -4   6  431.46   27.50
  -8  -4   6  496.45   27.90
  -8   4   6  457.75   30.70
   8   4  -6  512.45   33.60
  -8   4   6  454.85   29.60
  -7  -4   6   13.20   10.90
  -7  -4   6   24.80   11.30
  -7   4   6    7.20   12.60
   7   4  -6  -29.20   13.60
  -7   4   6  -15.20   11.10
  -6  -4   6  671.83   28.50
  -6  -4   6  580.54   27.50
  -6   4   6  653.63   30.10
   6   4  -6  635.24   32.60
  -6   4   6  662.93   31.60
  -5  -4   6   13.10    9.10
   5   4  -6  -11.00   10.90
  -5   4   6   -8.40    9.50
  -5   4   6   -7.40   10.40
  -4  -4   6 1496.15   48.60
   4  -4  -6 1485.25   47.10
  -4   4   6 1578.24   49.60
   4   4  -6 1468.25   49.80
  -4   4   6 1580.44   51.39
   4   4  -6 1481.95   47.80
  -3  -4   6   -2.90    8.00
  -3  -4   6    4.80    5.40
   3  -4  -6   -8.40    6.80
  -3   4   6  -12.10    8.80
   3   4  -6   -4.30    7.70
   3   4  -6  -11.40    7.00
  -3   4   6  -11.00    8.00
  -2  -4   6  334.27   18.20
   2  -4  -6  307.77   17.00
  -2  -4   6  365.46   16.40
   2   4  -6  381.06   19.50
  -2   4   6  350.76   19.10
  -1  -4   6  170.68   12.40
  -1  -4   6  160.18   14.00
   1   4  -6  158.38   14.90
   1   4  -6  161.88   11.20
  -1   4   6  156.58   13.50
   0  -4   6 2437.26   67.99
   0  -4   6 2295.97   69.29
   0  -4  -6 2283.97   67.89
   0   4   6 2378.86   67.79
   0   4   6 2354.36   67.99
   0   4  -6 2356.46   67.59
   0   4  -6 2304.57   69.69
  -1  -4  -6  397.26   18.60
   1  -4   6  430.76   18.00
   1  -4   6  421.16   19.90
  -1  -4  -6  382.96   16.60
  -1   4  -6  427.86   18.20
   1   4   6  434.56   19.00
  -1   4  -6  423.56   20.50
   2  -4   6 1414.16   45.80
  -2  -4  -6 1441.46   46.00
  -2   4  -6 1433.76   46.70
  -2   4  -6 1436.46   44.40
  -3  -4  -6   38.20    9.40
   3  -4   6   32.20    8.90
  -3  -4  -6   23.80    8.70
  -3   4  -6   50.29    9.80
  -3   4  -6   36.00    7.00
   4  -4   6 1413.66   46.50
   4  -4   6 1448.06   45.50
  -4  -4  -6 1466.35   49.00
  -4  -4  -6 1449.65   49.00
  -4   4  -6 1425.36   48.40
  -4   4  -6 1413.96   45.10
   5  -4   6    6.00    8.90
   5  -4   6    4.80    9.70
  -5  -4  -6    3.80    9.10
  -5   4  -6   15.50   10.20
  -5   4  -6   11.00    6.30
   6  -4   6  134.69   13.70
   6  -4   6  157.18   16.80
  -6  -4  -6  121.99   15.90
  -6   4  -6  155.48   14.50
  -6   4  -6  141.09   16.30
   7  -4   6  -13.80   13.80
  -7   4  -6   20.10   12.60
   8  -4   6  542.35   33.50
  -8   4  -6  556.64   32.60
   9  -4   6    2.60   17.40
  -9   4  -6   -5.30   15.60
  10  -4   6   67.49   21.30
 -10   4  -6   52.69   19.60
  11  -4   6   35.00   22.20
 -11   4  -6    7.10   19.80
 -12   4  -6  145.09   27.20
 -12  -5   6   95.69   22.30
 -12   5   6   47.70   21.70
 -11  -5   6  162.68   22.90
 -11   5   6  128.99   25.00
 -10  -5   6  187.98   21.80
  10  -5  -6  185.18   27.40
  10   5  -6  170.28   27.40
 -10   5   6  161.38   23.90
  -9  -5   6  -10.50   13.80
  -9  -5   6    3.70   14.40
  -9   5   6   22.80   16.20
   9   5  -6  -22.80   18.50
  -8  -5   6  102.89   15.30
  -8  -5   6  121.69   16.70
   8   5  -6  131.09   21.40
  -8   5   6   84.49   15.90
  -8   5   6  152.48   20.10
  -7  -5   6  364.06   23.00
  -7  -5   6  316.17   22.90
   7   5  -6  327.77   27.80
  -7   5   6  376.56   27.30
  -7   5   6  315.67   26.10
  -6  -5   6  523.95   25.40
  -6  -5   6  484.65   24.60
  -6   5   6  539.95   29.30
  -6   5   6  508.15   27.90
   6   5  -6  552.24   29.20
   5  -5  -6  190.38   15.70
  -5  -5   6  219.78   17.70
  -5  -5   6  178.58   15.80
  -5  -5   6  201.58   15.80
  -5   5   6  226.18   20.30
  -5   5   6  222.18   21.40
   5   5  -6  145.99   17.30
  -4  -5   6  616.84   29.40
   4  -5  -6  704.23   26.60
  -4  -5   6  668.33   27.00
  -4   5   6  686.93   28.40
  -4   5   6  681.53   30.20
   4   5  -6  666.53   28.00
   4   5  -6  652.73   25.80
  -3  -5   6  223.48   16.30
  -3  -5   6  211.78   12.90
   3  -5  -6  221.48   16.00
   3   5  -6  229.78   16.00
   3   5  -6  192.88   14.90
  -3   5   6  212.68   17.40
  -3   5   6  214.28   18.20
  -2  -5   6 1403.96   42.20
  -2  -5   6 1327.57   44.20
  -2   5   6 1381.26   45.20
   2   5  -6 1366.06   44.30
  -1  -5   6   13.70    8.20
  -1  -5   6   20.10    6.50
   1   5  -6   28.80    5.60
  -1   5   6   38.30    8.40
   1   5  -6   31.50    9.10
   0  -5   6  354.26   16.70
   0  -5  -6  361.46   16.70
   0  -5   6  331.17   18.70
   0   5   6  358.26   17.40
   0   5  -6  361.96   19.90
   0   5  -6  367.66   16.70
   0   5   6  369.16   16.90
  -1  -5  -6 1369.36   43.60
   1  -5   6 1500.85   45.10
   1  -5   6 1472.05   46.80
  -1  -5  -6 1462.05   46.00
  -1   5  -6 1425.16   47.30
  -1   5  -6 1472.85   45.10
   1   5   6 1459.95   46.10
   2  -5   6  154.98   15.20
   2  -5   6  168.78   13.00
  -2  -5  -6  164.98   15.10
  -2   5  -6  159.58   13.30
  -2   5  -6  168.58   14.70
   2   5   6  154.38   15.20
  -3  -5  -6   41.00    9.70
  -3  -5  -6   50.79    9.60
   3  -5   6   58.59   10.90
  -3   5  -6   54.59    8.30
  -3   5  -6   43.90   10.80
  -4  -5  -6   25.50    9.40
   4  -5   6    2.50    8.50
  -4  -5  -6   17.70    9.30
   4  -5   6    5.40    9.00
  -4   5  -6   15.90    7.10
  -4   5  -6   11.90    9.60
  -5  -5  -6  304.67   22.10
   5  -5   6  300.37   19.90
   5  -5   6  299.97   19.90
  -5   5  -6  310.07   18.30
  -5   5  -6  314.27   21.70
   6  -5   6  539.95   27.80
  -6  -5  -6  571.84   29.90
   6  -5   6  509.45   26.00
  -6   5  -6  528.15   24.60
  -6   5  -6  596.14   30.30
   7  -5   6   52.79   12.50
   7  -5   6   24.00   14.70
  -7   5  -6   37.00   14.10
   8  -5   6   36.50   16.80
  -8   5  -6   18.90   14.70
   9  -5   6   73.29   20.30
  -9   5  -6   70.59   18.50
  10  -5   6  230.88   27.70
 -10   5  -6  229.28   27.10
  11  -5   6   57.79   23.10
 -11   5  -6   21.80   20.80
 -12   6   6    5.20   21.30
 -11   6   6    0.00   20.10
 -10  -6   6   19.40   16.20
  10  -6  -6   68.79   22.90
  10   6  -6  -23.80   20.60
 -10   6   6   19.60   18.40
  -9  -6   6  580.24   31.90
   9   6  -6  629.94   39.00
  -9   6   6  548.25   36.30
  -8  -6   6   -0.30   11.20
  -8  -6   6   15.60   13.10
  -8   6   6   25.30   16.40
   8   6  -6   10.90   16.50
  -8   6   6   11.80   15.80
  -7  -6   6   47.30   12.80
  -7  -6   6   22.40   11.40
   7   6  -6   40.40   16.20
  -7   6   6   24.10   12.80
  -7   6   6   36.40   15.30
  -6  -6   6   16.80   10.30
  -6  -6   6   -3.50    9.20
  -6  -6   6    3.20   10.80
  -6   6   6   15.30   12.20
   6   6  -6  -29.40   12.00
  -6   6   6  -10.50   10.50
   5  -6  -6  791.92   29.60
  -5  -6   6  723.63   30.30
  -5  -6   6  777.42   29.50
  -5  -6   6  807.42   30.60
   5   6  -6  773.72   32.90
  -5   6   6  746.63   32.80
  -5   6   6  752.72   34.40
  -4  -6   6   99.49   11.80
  -4  -6   6   78.49   12.10
   4  -6  -6   77.39   10.40
   4   6  -6   72.69   12.30
  -4   6   6   72.99   11.40
  -4   6   6   67.39   13.20
  -3  -6   6   25.30    8.80
   3  -6  -6   32.90    8.30
  -3   6   6   44.20   11.00
  -3   6   6   37.50    9.60
   3   6  -6   32.30    9.30
   3   6  -6   41.90    9.20
   2  -6  -6   -4.60    6.30
  -2  -6   6    3.20    5.60
  -2  -6   6  -12.20    8.00
   2   6  -6   -0.70    8.10
  -2   6   6    4.30    8.40
  -1  -6   6 2655.83   79.29
   1  -6  -6 2710.53   77.59
   1  -6  -6 2646.44   79.19
  -1  -6   6 2720.93   77.49
  -1   6   6 2669.83   78.49
   1   6  -6 2646.64   79.19
   0  -6  -6   77.19   10.30
   0  -6  -6   83.49    9.70
   0  -6   6   65.59   10.70
   0   6  -6   79.89    8.30
   0   6   6   83.29    9.40
   0   6  -6   82.19   11.50
   0   6   6   83.09    9.80
  -1  -6  -6   63.09    7.90
   1  -6   6   77.29   10.90
   1  -6   6   70.09    8.70
  -1   6  -6   80.19   11.50
  -1   6  -6   70.79    8.70
   1   6   6   71.89   10.00
   2  -6   6  177.08   13.90
  -2  -6  -6  170.98   15.90
   2  -6   6  195.08   16.40
  -2   6  -6  179.58   17.10
   2   6   6  184.38   15.60
  -2   6  -6  152.48   14.50
  -3  -6  -6  626.04   27.40
   3  -6   6  623.04   27.30
   3  -6   6  592.94   23.40
  -3   6  -6  585.44   27.80
  -3   6  -6  634.24   25.50
  -4  -6  -6  116.89   16.30
  -4  -6  -6  121.49   13.50
   4  -6   6  111.99   13.80
  -4   6  -6  108.59   14.40
  -4   6  -6   91.69   10.40
   5  -6   6  109.09   13.00
  -5  -6  -6   87.09   12.90
   5  -6   6   87.19   13.10
  -5   6  -6   59.29    9.70
  -5   6  -6   90.29   14.40
   6  -6   6   26.90   12.50
   6  -6   6   28.70   11.80
  -6   6  -6   24.40    9.00
  -6   6  -6   25.40   12.10
   7  -6   6  677.83   33.50
   7  -6   6  659.83   30.80
  -7   6  -6  605.54   30.40
  -7   6  -6  668.63   35.00
   8  -6   6  -46.40   14.50
  -8   6  -6   -7.50   14.80
   9  -6   6  131.69   22.20
  -9   6  -6  152.38   22.80
  10  -6   6   10.20   19.10
 -10   6  -6   -4.40   18.40
  11  -6   6  149.39   26.70
 -11   6  -6  105.39   24.90
 -12   7   6   48.50   23.70
 -11   7   6   70.69   22.60
  10   7  -6  115.79   24.80
 -10   7   6  114.29   23.40
  -9   7   6    1.80   18.10
   9   7  -6   -0.50   19.20
  -8  -7   6   16.80   13.00
  -8   7   6    9.60   16.30
   8   7  -6   23.60   17.20
  -7  -7   6  418.16   25.80
  -7  -7   6  473.25   26.20
  -7   7   6  424.36   30.00
  -7   7   6  443.46   31.10
   7   7  -6  464.15   30.40
  -6  -7   6  266.97   20.00
   6  -7  -6  295.57   18.90
  -6  -7   6  271.47   19.90
  -6  -7   6  243.68   19.90
   6   7  -6  266.77   23.80
  -6   7   6  256.97   25.60
  -6   7   6  233.18   23.80
  -5  -7   6   35.10   10.60
  -5  -7   6   41.30   10.80
  -5  -7   6   35.40   10.50
   5  -7  -6   32.90    9.50
  -5   7   6   54.29   14.10
  -5   7   6   25.40   11.10
   5   7  -6   41.70   12.50
  -4  -7   6  134.39   13.20
   4  -7  -6  150.48   16.70
  -4   7   6  134.39   16.00
  -4   7   6  181.98   19.00
   4   7  -6  134.59   14.00
   3  -7  -6 1601.44   54.29
   3  -7  -6 1664.83   51.89
  -3  -7   6 1618.64   51.99
   3   7  -6 1554.44   50.69
   3   7  -6 1677.23   50.79
  -3   7   6 1630.74   54.09
  -2  -7   6  105.69   11.80
   2  -7  -6   96.99   13.20
   2  -7  -6   98.39   10.70
  -2  -7   6   96.99   11.70
   2   7  -6   98.99   11.60
  -2   7   6  105.59   12.60
  -1  -7   6   81.09   11.10
  -1  -7   6   83.69    8.90
   1  -7  -6   90.49   11.90
   1  -7  -6   81.49    9.80
   1   7  -6   85.19   11.20
  -1   7   6   93.79   10.90
   0  -7  -6  230.08   17.00
   0  -7   6  230.88   17.60
   0   7   6  259.37   14.90
   0   7  -6  225.38   14.10
   0   7  -6  254.17   18.20
   0   7   6  263.27   16.60
   1  -7   6 1024.70   34.70
  -1  -7  -6  980.90   33.90
   1  -7   6  992.00   36.40
  -1  -7  -6  965.60   33.20
  -1   7  -6 1034.40   37.60
  -1   7  -6 1010.40   34.40
   1   7   6 1032.70   36.20
   2  -7   6 1620.04   50.59
   2  -7   6 1618.64   53.09
  -2  -7  -6 1670.03   53.19
  -2   7  -6 1590.04   54.09
   2   7   6 1612.94   53.19
  -2   7  -6 1620.94   51.19
   3  -7   6  103.39    9.90
  -3  -7  -6   98.39   13.00
   3  -7   6   93.59   13.30
  -3   7  -6   93.69   13.60
   3   7   6  108.89   13.30
  -3   7  -6   98.79   10.90
  -4  -7  -6  236.28   19.90
   4  -7   6  251.57   20.10
  -4   7  -6  266.87   21.70
  -4   7  -6  263.17   18.70
   5  -7   6  498.45   26.90
  -5  -7  -6  485.45   27.40
   5  -7   6  488.75   23.90
  -5   7  -6  504.85   25.30
  -5   7  -6  506.05   28.90
   6  -7   6  243.48   21.40
   6  -7   6  230.28   22.00
  -6   7  -6  262.27   21.00
  -6   7  -6  234.48   21.80
   7  -7   6    8.00   12.80
   7  -7   6   -2.40   13.50
  -7   7  -6   17.30   10.30
  -7   7  -6    1.10   14.80
   8  -7   6   76.09   19.20
  -8   7  -6   64.09   17.70
   9  -7   6  173.08   23.60
  -9   7  -6  165.78   23.70
  10  -7   6   45.50   20.60
 -10   7  -6   31.90   20.20
  11  -7   6   58.69   24.00
 -11   7  -6   26.00   22.10
 -12   8   6  145.89   29.50
 -11   8   6  -30.10   18.80
  10   8  -6  219.88   30.10
 -10   8   6  233.08   27.60
   9   8  -6   21.90   19.70
  -9   8   6    2.00   17.90
  -8  -8   6  205.88   20.50
  -8   8   6  218.08   25.30
   8   8  -6  194.58   24.70
  -7  -8   6   73.49   14.00
  -7  -8   6   85.69   15.10
   7   8  -6   70.29   17.80
  -7   8   6   65.19   16.00
  -7   8   6   71.99   18.50
   6  -8  -6  584.84   27.20
  -6  -8   6  580.24   28.40
  -6  -8   6  640.04   28.70
  -6   8   6  569.34   34.10
  -6   8   6  551.04   32.20
   6   8  -6  579.04   31.90
  -5  -8   6   12.40    9.60
  -5  -8   6   12.60   10.30
   5  -8  -6  -11.50    8.80
  -5  -8   6    4.00    9.00
   5   8  -6  -13.20   10.60
  -5   8   6   -1.90   12.10
  -5   8   6   -5.90   10.00
   4  -8  -6  832.12   32.30
  -4  -8   6  794.72   31.80
   4  -8  -6  811.52   35.50
  -4   8   6  797.12   34.90
   4   8  -6  793.92   31.90
   4   8  -6  799.32   31.00
  -4   8   6  775.52   32.60
   3  -8  -6   -5.00   11.10
   3  -8  -6   11.80    8.50
  -3  -8   6    5.10    8.00
  -3  -8   6    7.00    9.40
  -3   8   6   18.90   10.80
   3   8  -6    0.10    8.70
   3   8  -6   12.10    9.10
   3   8  -6   15.40    8.10
  -2  -8   6  639.34   24.20
   2  -8  -6  615.94   26.20
   2  -8  -6  599.04   28.10
  -2  -8   6  582.74   26.50
   2   8  -6  583.54   24.00
   2   8  -6  610.74   26.30
  -2   8   6  653.73   27.50
   1  -8  -6  376.56   19.30
  -1  -8   6  368.86   18.50
  -1  -8   6  363.36   20.90
   1  -8  -6  352.06   20.60
   1   8  -6  348.97   20.70
  -1   8   6  339.37   19.60
   0  -8   6   94.49   12.70
   0  -8   6   76.09    9.60
   0  -8  -6  103.59   11.90
   0   8   6   89.99   11.50
   0   8  -6   94.29    8.90
   0   8  -6   91.99   12.90
   0   8   6  110.59   10.60
  -1  -8  -6  255.47   15.40
  -1  -8  -6  270.87   16.90
   1  -8   6  276.47   17.30
   1  -8   6  270.27   19.10
  -1   8  -6  275.87   16.40
  -1   8  -6  283.47   20.00
   1   8   6  261.37   18.80
   2  -8   6  628.04   26.00
   2  -8   6  603.14   28.40
  -2   8  -6  624.24   29.30
  -2   8  -6  624.84   26.30
   2   8   6  660.03   28.30
  -3  -8  -6   27.60    9.90
   3  -8   6   13.60   11.40
   3  -8   6   11.80    7.70
  -3   8  -6    6.60    8.30
  -3   8  -6   20.60   11.70
   3   8   6   15.40   10.30
   4  -8   6  993.80   34.10
  -4  -8  -6  991.40   39.30
   4  -8   6  987.20   39.00
  -4   8  -6  976.00   40.60
  -4   8  -6 1009.70   37.60
   5  -8   6   44.40   13.80
  -5  -8  -6   54.09   13.30
  -5   8  -6   51.79   14.70
  -5   8  -6   40.90   11.00
   6  -8   6   -1.40   12.70
   6  -8   6  -17.00   11.90
  -6   8  -6   10.80   10.70
  -6   8  -6   36.50   14.40
   7  -8   6   23.70   14.30
   7  -8   6   10.90   14.40
  -7   8  -6    9.70   15.40
  -7   8  -6    5.20   11.90
   8  -8   6  389.96   29.80
  -8   8  -6  413.06   33.00
   9  -8   6  -17.30   17.50
  -9   8  -6  -14.40   16.60
  10  -8   6  102.49   22.30
 -10   8  -6   36.40   21.50
  11  -8   6    6.10   25.50
 -11   8  -6   20.40   21.10
 -11   9   6   57.49   24.20
 -10   9   6  128.89   25.10
  10   9  -6  110.59   26.10
   9   9  -6   11.40   20.10
  -9   9   6   -3.90   18.50
  -8  -9   6  118.09   18.40
   8   9  -6  155.78   23.70
  -8   9   6  130.69   22.60
  -7  -9   6  298.57   23.80
   7   9  -6  295.97   28.60
  -7   9   6  374.66   31.30
  -6  -9   6  -12.40   10.80
  -6  -9   6    4.80   11.50
   6  -9  -6  -16.70    9.00
  -6   9   6  -11.80   11.40
   6   9  -6  -12.60   13.00
  -6   9   6   14.10   14.80
   5  -9  -6    0.30    9.70
  -5  -9   6   12.60   11.80
  -5  -9   6   -3.70   10.60
   5  -9  -6  -12.80   14.20
  -5   9   6  -16.30   13.00
  -5   9   6  -20.90   10.80
   5   9  -6   -5.20   11.90
   4  -9  -6  327.57   26.00
  -4  -9   6  345.57   20.70
   4  -9  -6  303.47   22.00
  -4  -9   6  312.37   21.20
  -4   9   6  308.07   24.30
  -4   9   6  305.17   23.30
   4   9  -6  349.07   20.80
  -3  -9   6  444.16   21.10
   3  -9  -6  458.15   26.90
  -3  -9   6  432.76   23.10
   3  -9  -6  421.96   23.20
   3   9  -6  423.16   21.70
   3   9  -6  390.06   20.90
  -3   9   6  452.55   25.60
   2  -9  -6  848.52   32.30
   2  -9  -6  863.91   34.60
  -2  -9   6  864.11   33.20
  -2  -9   6  848.92   30.60
   2   9  -6  813.82   32.40
   2   9  -6  863.41   31.50
  -2   9   6  873.41   34.20
   1  -9  -6   -6.80    9.00
   1  -9  -6   -4.10    7.70
  -1  -9   6    0.20    9.30
  -1  -9   6    0.70    7.10
  -1   9   6   -5.50    8.10
   1   9  -6   -6.90    8.60
   0  -9   6  155.28   14.90
   0  -9   6  167.58   15.70
   0  -9  -6  140.89   13.60
   0   9   6  160.68   14.30
   0   9  -6  177.48   15.80
   0   9   6  147.19   14.00
  -1  -9  -6  965.70   33.90
   1  -9   6  976.90   35.20
   1  -9   6  961.50   37.10
  -1  -9  -6  900.61   33.10
  -1   9  -6  974.10   37.70
   1   9   6  950.60   36.60
  -1   9  -6  978.80   33.80
   2  -9   6 1374.96   45.60
   2  -9   6 1442.96   49.10
  -2   9  -6 1307.97   45.20
   2   9   6 1337.07   47.80
  -2   9  -6 1397.96   49.20
   3  -9   6  -15.30   10.30
   3  -9   6  -10.10    7.20
  -3  -9  -6   -7.10    9.20
  -3   9  -6  -11.30    7.30
  -3   9  -6   -8.00   11.00
   3   9   6    4.10    9.50
  -4  -9  -6   11.00   10.30
   4  -9   6   17.80    7.70
   4  -9   6   27.20   12.80
  -4   9  -6   19.60    9.00
  -4   9  -6    6.80   11.70
   5  -9   6  360.26   26.00
  -5   9  -6  326.57   24.00
  -5   9  -6  371.76   27.40
   6  -9   6  156.98   19.60
   6  -9   6  163.08   17.20
  -6   9  -6  143.19   20.50
  -6   9  -6  120.09   15.20
   7  -9   6   38.00   15.40
   7  -9   6   47.40   17.00
  -7   9  -6   40.20   17.30
   8  -9   6  314.27   28.90
  -8   9  -6  363.86   32.80
   9  -9   6   78.29   21.10
  -9   9  -6   29.60   19.60
  10  -9   6  103.89   24.30
 -10   9  -6   42.50   21.80
 -11   9  -6    8.80   22.00
 -11  10   6  -35.50   19.90
 -10  10   6   -9.30   19.90
  10  10  -6   11.00   22.80
  -9  10   6  409.26   36.70
   9  10  -6  441.86   38.80
  -8  10   6   34.80   18.50
   8  10  -6   -9.20   18.00
   7 -10  -6    3.00   10.50
  -7 -10   6    8.90   13.00
  -7  10   6   -0.50   16.00
   7  10  -6  -34.10   15.40
   6 -10  -6   82.59   13.40
   6 -10  -6   94.89   20.30
  -6 -10   6   95.79   14.90
  -6  10   6   49.70   15.30
   6  10  -6  110.89   17.70
  -6  10   6   71.09   18.70
  -5 -10   6  653.73   30.00
   5 -10  -6  656.23   36.40
   5 -10  -6  612.14   30.10
  -5 -10   6  655.23   37.50
  -5  10   6  594.54   32.00
  -5  10   6  653.63   35.50
  -4 -10   6   89.69   13.50
  -4 -10   6   91.99   12.60
   4 -10  -6   80.39   12.20
   4 -10  -6  107.89   17.40
  -4  10   6   74.19   12.70
  -4  10   6   72.79   15.40
   4  10  -6   97.59   13.50
   3 -10  -6   11.60    8.80
   3 -10  -6    1.10   11.80
  -3 -10   6    0.60   10.20
  -3 -10   6    4.30    8.70
  -3  10   6    2.10   11.70
   3  10  -6   17.10    8.50
   3  10  -6   -1.50    9.00
  -2 -10   6    6.20    6.90
  -2 -10   6   26.40   10.30
   2 -10  -6    1.70   11.30
   2 -10  -6  -11.80    7.80
  -2  10   6    7.50   10.70
   2  10  -6    8.00    8.50
   2  10  -6   13.60    8.90
   1 -10  -6  865.91   35.20
   1 -10  -6  951.20   33.40
  -1 -10   6  887.51   33.10
  -1 -10   6  895.01   35.60
  -1  10   6  865.41   33.80
   1  10  -6  913.91   35.10
   0 -10   6   21.40    7.50
   0 -10   6   18.50   10.90
   0 -10  -6    1.20    9.10
   0  10  -6   18.90   10.30
   0  10   6    2.90    7.70
   0  10   6   12.40    9.80
  -1 -10  -6  317.07   20.10
   1 -10   6  351.96   20.50
   1 -10   6  369.36   23.40
  -1 -10  -6  287.57   18.80
  -1  10  -6  367.76   24.10
  -1  10  -6  374.46   19.00
   1  10   6  363.06   22.20
   2 -10   6   89.79   11.20
   2 -10   6  118.29   15.30
   2  10   6   83.99   13.10
  -2  10  -6  102.49   15.50
  -2  10  -6   87.59   10.90
   3 -10   6 1591.24   55.49
   3 -10   6 1626.64   52.09
  -3  10  -6 1605.44   56.59
   3  10   6 1580.44   55.79
  -3  10  -6 1528.65   52.49
   4 -10   6   24.00   13.80
  -4 -10  -6   28.20   13.90
   4 -10   6   20.30    9.00
  -4  10  -6   22.30   10.10
  -4  10  -6   15.00   13.30
   4  10   6   11.20   12.10
   5 -10   6  187.78   20.70
  -5  10  -6  174.08   20.60
  -5  10  -6  181.48   20.80
   6 -10   6   -1.40   12.60
   6 -10   6   30.10   16.00
  -6  10  -6   14.20   15.80
   7 -10   6  881.11   40.60
   7 -10   6 1009.40   43.70
  -7  10  -6  919.31   45.70
   8 -10   6  -27.50   15.30
  -8  10  -6   20.40   19.10
   9 -10   6   36.60   19.20
  -9  10  -6   36.00   19.90
 -10  10  -6   30.70   22.10
 -11 -11   6  136.59   23.70
 -11  11   6  118.39   27.50
 -10  11   6   45.60   24.40
   9  11  -6   24.30   22.30
  -9  11   6   18.30   20.20
  -8  11   6   26.40   21.20
   8  11  -6    4.50   18.10
   7 -11  -6  555.74   28.80
  -7  11   6  545.75   37.30
   6 -11  -6   88.69   19.80
   6 -11  -6   65.89   13.40
  -6  11   6   80.99   19.40
  -6  11   6   50.69   15.20
  -5 -11   6   -1.60   11.30
   5 -11  -6   -8.30   10.80
   5 -11  -6  -20.20   15.60
  -5  11   6   -7.40   12.20
  -5  11   6   22.50   15.40
  -4 -11   6  205.28   19.20
  -4 -11   6  224.88   20.80
   4 -11  -6  180.48   20.70
   4 -11  -6  158.58   20.20
  -4  11   6  191.88   20.70
   4  11  -6  223.38   20.70
   3 -11  -6  687.93   32.90
  -3 -11   6  671.33   29.40
   3 -11  -6  540.45   27.70
  -3 -11   6  599.54   25.10
  -3  11   6  619.54   31.70
   3  11  -6  667.73   28.90
   2 -11  -6  177.78   17.90
  -2 -11   6  206.48   19.40
   2 -11  -6  179.08   17.70
  -2 -11   6  178.78   15.60
  -2  11   6  167.18   17.00
   2  11  -6  158.28   14.80
   2  11  -6  150.78   14.70
  -1 -11   6  215.08   19.80
  -1 -11   6  221.98   17.30
   1 -11  -6  220.88   20.10
   1 -11  -6  198.18   17.90
  -1  11   6  204.98   18.50
   1  11  -6  226.48   19.50
   0 -11   6   -5.40   10.30
   0 -11   6    5.30    7.60
   0 -11  -6   -0.20    7.80
   0 -11  -6    5.70   10.30
   0  11  -6   14.40   10.40
   0  11   6    7.10    9.60
   0  11   6   -6.50    7.80
   1 -11   6  834.42   35.10
   1 -11   6  739.83   31.30
  -1 -11  -6  743.03   30.60
  -1  11  -6  864.81   35.30
   1  11   6  788.32   34.00
   2 -11   6  225.68   18.90
   2 -11   6  253.27   22.90
  -2 -11  -6  173.38   15.60
  -2  11  -6  229.88   22.60
   2  11   6  232.38   20.90
  -2  11  -6  201.38   17.70
   3 -11   6  184.78   18.50
   3 -11   6  192.78   19.60
  -3  11  -6  211.38   18.90
  -3  11  -6  200.68   20.40
   3  11   6  187.48   18.90
   4 -11   6  216.28   19.30
   4 -11   6  219.88   22.10
  -4  11  -6  229.48   21.20
  -4  11  -6  206.08   22.00
   4  11   6  198.48   20.10
   5 -11   6  231.98   18.60
   5 -11   6  273.57   26.10
  -5  11  -6  258.67   26.00
  -5  11  -6  249.58   24.50
   6 -11   6  307.97   28.70
  -6  11  -6  314.17   29.90
   7 -11   6   13.90   17.10
   7 -11   6   21.60   15.80
  -7  11  -6   40.60   19.10
   8 -11   6   -1.30   16.60
  -8  11  -6   22.00   19.00
  -9  11  -6  185.68   27.30
 -10  11  -6  148.79   26.90
 -10  12   6   46.30   24.30
  -9  12   6   26.90   21.80
  -8  12   6  205.18   27.80
   7 -12  -6   -1.50   11.60
   7 -12  -6  -29.60   19.70
  -7  12   6    3.00   18.00
  -6 -12   6  335.37   24.80
   6 -12  -6  287.07   28.70
   6 -12  -6  290.57   25.20
  -6  12   6  278.97   27.70
   5 -12  -6    3.70   11.80
   5 -12  -6  -14.30   16.30
  -5 -12   6    6.10   12.40
  -5  12   6   -2.00   13.20
   5  12  -6   10.80   13.00
  -5  12   6   -8.00   15.00
   4 -12  -6  867.51   37.00
  -4 -12   6  842.12   36.30
  -4 -12   6  810.22   35.60
   4 -12  -6  938.51   41.60
   4  12  -6  899.61   37.50
  -4  12   6  920.11   40.80
   3 -12  -6  148.69   18.80
   3 -12  -6  101.09   13.20
  -3 -12   6  169.18   17.20
  -3 -12   6  166.88   15.30
   3  12  -6  142.19   15.60
  -3  12   6  146.79   18.70
  -2 -12   6  295.67   22.60
   2 -12  -6  338.07   25.90
  -2 -12   6  294.57   19.50
   2 -12  -6  309.87   21.70
   2  12  -6  319.87   22.10
   2  12  -6  261.07   20.20
  -2  12   6  323.57   24.30
  -1 -12   6    3.60    8.00
   1 -12  -6    7.10   12.20
  -1 -12   6   -5.90   10.60
   1 -12  -6   -2.10    8.50
   1  12  -6   -8.50    9.60
  -1  12   6   10.60   10.20
   0 -12   6  609.84   28.00
   0 -12  -6  634.34   26.60
   0 -12   6  605.04   30.50
   0 -12  -6  629.64   29.10
   0  12   6  609.64   26.30
   0  12  -6  611.24   30.60
   0  12   6  616.84   30.50
  -1 -12  -6    0.10   10.30
   1 -12   6   12.90   12.30
   1 -12   6    6.40    8.50
  -1  12  -6    8.10   11.90
   1  12   6    9.30   10.60
  -2 -12  -6  761.92   38.90
   2 -12   6  812.72   33.70
  -2 -12  -6  745.33   31.00
   2 -12   6  818.92   37.50
  -2  12  -6  831.82   37.60
  -2  12  -6  798.12   32.20
   2  12   6  804.42   36.30
   3 -12   6   17.90   14.20
   3 -12   6   17.30   10.10
   3  12   6   29.80   12.80
  -3  12  -6   -2.30   13.00
  -3  12  -6   18.50   10.00
   4 -12   6  429.66   24.90
   4 -12   6  434.76   31.20
   4  12   6  457.75   29.90
  -4  12  -6  385.76   26.10
  -4  12  -6  388.56   30.30
   5 -12   6   33.70   16.00
   5 -12   6   25.60   10.10
  -5  12  -6   26.30   16.10
   6 -12   6  172.28   22.60
  -6  12  -6  159.38   22.90
   7 -12   6   56.99   19.20
  -7  12  -6   30.50   18.50
  -8  12  -6  129.89   24.50
  -9  12  -6  -28.50   18.80
 -10  12  -6   52.69   25.10
 -10  13   6   -0.30   21.70
  -9  13   6   -2.60   21.10
   8 -13  -6  137.49   16.30
  -8  13   6  210.78   28.40
   7 -13  -6  155.88   17.50
   7 -13  -6  204.38   27.90
  -7  13   6  147.59   25.10
   6 -13  -6  212.48   24.60
   6 -13  -6  209.48   26.90
  -6 -13   6  312.07   25.50
  -6  13   6  240.78   27.10
   5 -13  -6   96.59   15.00
   5 -13  -6  103.99   20.80
  -5 -13   6  106.09   16.80
  -5  13   6   94.79   20.00
   5  13  -6  114.69   17.50
  -4 -13   6  205.08   19.20
   4 -13  -6  219.58   23.80
   4 -13  -6  164.18   17.30
  -4 -13   6  215.38   20.90
   4  13  -6  191.48   19.20
  -4  13   6  191.38   22.70
  -3 -13   6  305.97   21.30
   3 -13  -6  320.77   27.50
  -3 -13   6  309.97   24.00
  -3 -13   6  299.47   19.80
  -3  13   6  354.86   27.30
   3  13  -6  324.47   24.50
  -2 -13   6  394.86   25.30
  -2 -13   6  370.76   22.10
   2 -13  -6  371.86   23.70
   2 -13  -6  380.46   27.50
   2  13  -6  368.46   22.70
  -2  13   6  378.36   26.30
   2  13  -6  409.56   25.40
   1 -13  -6   -9.80    8.90
  -1 -13   6   19.10   12.30
   1 -13  -6   -7.60   12.50
  -1 -13   6   -9.30    8.40
   1  13  -6   -8.40   10.80
  -1  13   6   -7.60   10.60
   0 -13  -6  210.88   18.80
   0 -13   6  238.68   20.00
   0 -13   6  206.78   19.70
   0 -13  -6  229.08   21.10
   0  13  -6  228.18   22.50
   0  13   6  238.48   22.50
   0  13   6  179.48   15.60
   1 -13   6  356.36   23.00
   1 -13   6  373.06   26.90
  -1 -13  -6  376.56   23.40
   1  13   6  376.16   26.00
  -1  13  -6  398.36   27.70
  -2 -13  -6  250.17   19.70
   2 -13   6  229.48   21.20
   2 -13   6  242.08   23.00
  -2  13  -6  254.57   23.30
   2  13   6  234.78   21.90
  -2  13  -6  256.27   20.00
   3 -13   6   -2.70    9.80
   3 -13   6   22.90   15.40
  -3  13  -6   -7.20   10.20
   3  13   6   -4.90   12.40
  -3  13  -6   26.60   15.70
   4 -13   6  115.29   14.00
   4 -13   6  142.89   20.60
  -4  13  -6  115.59   14.50
  -4  13  -6  154.78   20.90
   4  13   6  130.69   18.90
   5 -13   6  341.07   23.30
   5 -13   6  367.06   30.10
  -5  13  -6  278.87   27.40
   6 -13   6  192.68   24.20
  -6  13  -6  188.58   25.40
   7 -13   6   13.20   18.90
  -7  13  -6   22.70   18.90
  -8  13  -6   12.60   20.50
  -9  13  -6   47.80   23.50
 -10  14   6   11.90   23.10
  -9  14   6  210.28   30.50
   8 -14  -6   19.60   13.20
  -8  14   6   16.80   20.90
   7 -14  -6   48.10   14.40
   7 -14  -6   94.39   25.20
  -7  14   6   77.09   22.60
  -6 -14   6  -10.00   15.10
   6 -14  -6   10.30   13.20
   6 -14  -6   -4.20   19.40
  -6  14   6  -24.20   17.10
   5 -14  -6  750.32   41.30
  -5 -14   6  699.63   34.60
   5  14  -6  698.23   37.30
  -5  14   6  736.33   40.60
  -4 -14   6   11.60   13.90
   4 -14  -6    7.50   17.00
  -4  14   6   24.10   15.80
   4  14  -6    5.20   13.40
  -3 -14   6   -2.00   12.90
   3 -14  -6   -3.30   15.80
  -3 -14   6   -3.70    8.10
  -3 -14   6   -5.90   10.20
  -3  14   6  -14.10   13.50
   3  14  -6   -4.60   12.40
  -2 -14   6   15.40   13.10
   2 -14  -6  -11.30   13.70
  -2 -14   6  -10.00    8.50
  -2  14   6   13.00   13.10
   2  14  -6  -11.40   11.80
   2  14  -6   13.20   10.70
  -1 -14   6 1362.36   49.80
   1 -14  -6 1426.36   50.79
   1 -14  -6 1387.46   48.30
  -1 -14   6 1410.36   51.39
  -1  14   6 1251.27   47.70
   1  14  -6 1317.27   49.10
   0 -14   6   -1.10   13.10
   0 -14  -6   35.00   13.00
   0 -14   6   32.60   11.40
   0 -14  -6    7.30    9.60
   0  14  -6   17.40   12.70
   0  14   6   17.40   12.90
   0  14   6   27.00   12.60
   1 -14   6  362.96   24.00
   1 -14   6  406.26   28.30
  -1 -14  -6  389.06   25.10
  -1  14  -6  376.66   27.60
   1  14   6  391.36   27.50
   2 -14   6   -4.50   14.40
   2 -14   6    7.60   10.00
  -2 -14  -6   -7.60   11.10
  -2  14  -6    5.40   13.30
   2  14   6    8.20   12.10
   3 -14   6  257.37   24.90
   3 -14   6  251.57   22.90
   3  14   6  219.28   22.40
  -3  14  -6  295.67   27.90
  -3  14  -6  255.77   22.50
   4 -14   6    0.60   16.60
   4 -14   6   11.70   11.00
   4  14   6   12.00   14.60
  -4  14  -6   -4.30   15.90
   5 -14   6   17.20   11.00
   5 -14   6   23.50   17.90
  -5  14  -6   16.90   17.80
   6 -14   6   -5.40    9.40
   6 -14   6   -1.40   17.70
  -6  14  -6  -13.40   16.30
   7 -14   6  352.46   35.40
  -7  14  -6  434.46   37.10
  -8  14  -6   41.00   21.70
  -9  14  -6   25.60   22.70
  -9  15   6   14.70   23.00
   8 -15  -6   23.50   14.30
  -8  15   6   -8.00   21.60
   7 -15  -6  411.86   30.70
   7 -15  -6  441.06   41.20
  -7  15   6  405.06   38.40
   6 -15  -6  144.29   26.00
  -6 -15   6  173.48   21.30
  -6  15   6  172.38   25.20
   5 -15  -6   -0.40   18.30
  -5 -15   6   14.30   15.10
   5  15  -6   -3.50   14.20
  -5  15   6   11.00   17.70
   4 -15  -6   45.50   19.10
  -4 -15   6   38.60   15.30
   4  15  -6    7.90   15.50
  -4  15   6   28.60   17.20
  -3 -15   6  595.24   32.80
   3 -15  -6  646.84   37.40
   3  15  -6  648.94   34.00
  -3  15   6  603.14   34.90
  -2 -15   6  195.28   20.60
   2 -15  -6  197.18   22.00
  -2  15   6  180.08   20.10
   2  15  -6  169.88   19.20
  -1 -15   6  155.68   19.30
   1 -15  -6  171.08   20.10
   1  15  -6  169.18   18.40
  -1  15   6  124.59   17.80
   0 -15   6  185.88   21.00
   0 -15  -6  113.89   19.10
   0 -15  -6  174.28   19.10
   0  15   6  130.99   18.20
   0  15  -6  160.78   18.80
  -1 -15  -6  329.07   24.40
   1 -15   6  298.77   27.90
  -1  15  -6  231.88   22.90
   1  15   6  285.27   26.20
  -2 -15  -6  122.99   15.80
   2 -15   6  108.69   19.80
  -2  15  -6   92.09   18.00
   2  15   6   87.09   16.50
   3 -15   6  165.48   22.00
  -3 -15  -6  129.39   16.40
  -3  15  -6  111.69   14.40
  -3  15  -6  180.58   22.30
   3  15   6  149.09   20.30
   4 -15   6   -2.40   10.90
   4 -15   6   -9.30   16.80
  -4  15  -6   20.20   16.50
   5 -15   6  330.87   25.20
   5 -15   6  369.16   33.00
  -5  15  -6  340.67   32.60
   6 -15   6  221.38   21.60
   6 -15   6  214.08   25.60
  -6  15  -6  226.88   27.40
   7 -15   6  124.99   24.40
  -7  15  -6   74.39   22.80
  -8  15  -6   34.90   22.50
  -9  16   6  -15.70   23.00
   8 -16  -6  198.28   31.70
   8 -16  -6  113.99   25.20
  -8  16   6  132.19   27.80
   7 -16  -6  -31.90   22.30
  -7  16   6   -4.60   18.90
  -6 -16   6  244.28   23.50
   6 -16  -6  187.08   28.50
  -6  16   6  180.98   27.10
  -5 -16   6  113.69   19.10
   5 -16  -6  113.89   23.50
   5  16  -6   73.09   18.90
  -5  16   6   92.59   22.20
   4 -16  -6  211.48   26.20
  -4 -16   6  213.38   22.50
  -4  16   6  245.38   25.50
   4  16  -6  206.48   22.30
  -3 -16   6  -20.20   13.80
   3 -16  -6    3.80   17.30
   3  16  -6   -7.20   13.50
  -3  16   6   -8.20   15.10
  -2 -16   6  265.77   25.90
   2 -16  -6  273.17   25.70
   2  16  -6  220.78   21.80
  -2  16   6  230.18   25.00
   1 -16  -6   13.20   14.70
  -1 -16   6   15.90   15.10
  -1  16   6  -10.40   12.50
   0 -16  -6  699.73   34.60
   0 -16   6  680.13   36.70
   0  16   6  649.24   35.80
   0  16  -6  637.04   34.40
  -1 -16  -6   15.10   13.60
   1 -16   6    2.80   16.50
   1  16   6  -13.40   11.30
  -1  16  -6    0.90   14.10
  -2 -16  -6   62.79   15.70
   2 -16   6   34.60   18.60
  -2  16  -6   77.29   18.80
   2  16   6   61.59   18.60
  -3 -16  -6  160.88   17.90
   3 -16   6  185.18   24.90
  -3  16  -6  174.48   23.90
   4 -16   6  381.36   34.30
  -4  16  -6  365.06   33.20
   5 -16   6   18.90   18.50
   5 -16   6   21.50   12.80
  -5  16  -6   23.30   18.70
   6 -16   6   48.60   12.90
   6 -16   6   88.49   23.50
  -6  16  -6   63.29   22.30
   7 -16   6  -12.80   20.40
  -7  16  -6   -2.20   20.20
  -8  16  -6   37.50   24.70
   8 -17  -6   90.29   29.30
  -8  17   6   67.89   26.20
  -7 -17   6   80.59   21.10
   7 -17  -6   56.09   26.00
  -7  17   6   76.29   23.80
  -6 -17   6  148.99   22.00
   6 -17  -6  136.39   27.30
  -6  17   6  100.09   24.60
   5 -17  -6   13.70   20.10
  -5 -17   6   14.70   17.00
  -5  17   6   -4.90   18.60
   5  17  -6    5.30   16.30
  -4 -17   6  109.99   20.30
   4 -17  -6  123.49   23.30
   4  17  -6  133.39   20.90
  -4  17   6  102.29   21.80
   3 -17  -6  158.38   23.20
  -3 -17   6  120.99   19.80
   3  17  -6  115.29   19.50
   2 -17  -6  368.56   30.90
  -2 -17   6  358.76   29.40
   2  17  -6  353.56   30.10
  -1 -17   6  -33.50   14.00
   1 -17  -6   -8.90   15.20
   1  17  -6  -12.00   14.30
   0 -17   6  130.19   20.60
   0 -17  -6  118.89   19.40
  -1 -17  -6  170.78   20.50
   1 -17   6  213.28   24.70
  -1  17  -6  182.28   22.10
   2 -17   6  345.57   32.50
  -2 -17  -6  326.57   26.50
  -2  17  -6  336.67   31.00
   3 -17   6  -27.10   17.30
  -3 -17  -6   12.80   13.00
  -3  17  -6   18.40   17.60
   4 -17   6   13.60   18.60
  -4  17  -6   19.70   18.90
   5 -17   6   73.09   22.30
  -5  17  -6   92.39   22.60
   6 -17   6  207.58   28.00
   6 -17   6  142.59   17.60
  -6  17  -6  158.88   27.60
   7 -17   6  -20.40   21.50
  -7  17  -6   36.60   23.00
   7 -18  -6   22.10   26.40
  -7 -18   6   16.80   19.50
  -7  18   6   46.90   23.30
  -6 -18   6   30.50   18.30
   6 -18  -6  -11.20   22.50
  -6  18   6    3.40   20.70
  -5 -18   6  260.07   26.40
   5 -18  -6  217.78   28.80
  -5  18   6  249.58   29.50
   4 -18  -6  -13.00   18.50
  -4 -18   6   14.30   18.20
   4  18  -6   -3.50   17.20
  -3 -18   6   45.40   18.10
   3 -18  -6   35.40   20.70
   3  18  -6   33.00   17.20
  -2 -18   6   15.50   17.10
   2 -18  -6   36.40   18.30
   2  18  -6   26.20   16.90
  -1 -18   6  655.93   38.40
   1 -18  -6  652.33   37.50
   1  18  -6  693.13   40.20
   0 -18  -6  159.18   21.70
   0 -18   6  133.89   22.10
  -1 -18  -6   15.20   15.40
   1 -18   6   36.60   19.10
  -2 -18  -6   -6.20   14.30
   2 -18   6    4.10   18.10
  -2  18  -6   -4.90   16.80
  -3 -18  -6  413.46   28.60
   3 -18   6  467.75   36.40
  -3  18  -6  466.45   36.90
   4 -18   6   19.80   20.00
  -4 -18  -6   18.40   13.30
  -4  18  -6  -14.00   18.90
   5 -18   6   72.39   24.00
  -5  18  -6   71.89   23.00
   6 -18   6   39.10   23.30
   6 -18   6   19.30   15.00
  -6  18  -6  -27.10   19.30
   7 -18   6  184.48   30.50
  -7  18  -6  208.78   33.30
  -6 -19   6   10.20   19.00
   6 -19  -6  -13.90   21.60
  -5 -19   6   -8.60   17.60
   5 -19  -6  -25.20   21.60
   4 -19  -6   18.10   20.60
  -4 -19   6   12.10   18.30
  -3 -19   6  354.66   31.70
   3 -19  -6  360.76   35.50
  -2 -19   6   64.29   19.90
   2 -19  -6   54.69   20.80
   1 -19  -6   -1.60   17.00
  -1 -19   6  -19.00   16.50
   0 -19  -6   18.00   16.40
   0 -19   6  -14.40   17.20
  -1 -19  -6  415.76   30.80
   1 -19   6  431.46   35.70
  -2 -19  -6  180.78   21.50
   2 -19   6  152.08   25.60
  -3 -19  -6   -3.10   14.70
   3 -19   6   -5.90   19.60
  -3  19  -6   53.99   20.90
   4 -19   6   15.20   20.60
  -4 -19  -6   -1.70   14.80
  -4  19  -6    7.80   19.90
   5 -19   6  168.08   27.80
  -5  19  -6  152.88   27.70
   6 -19   6  -12.10   22.00
  -6  19  -6   11.10   22.50
  -5 -20   6   10.50   19.20
   5 -20  -6   18.30   22.90
   4 -20  -6  295.67   32.90
  -4 -20   6  339.07   32.10
  -3 -20   6    1.30   18.40
   3 -20  -6  -25.00   19.30
   2 -20  -6  106.59   23.90
  -2 -20   6  108.89   22.70
   1 -20  -6   37.00   18.60
  -1 -20   6  -15.50   18.10
   0 -20  -6  214.08   25.40
   0 -20   6  216.28   27.40
   1 -20   6   42.30   20.70
  -1 -20  -6   31.20   17.60
   2 -20   6   50.29   23.40
  -2 -20  -6   46.90   18.40
   3 -20   6   -3.70   20.10
  -3 -20  -6   47.60   17.00
  -4 -20  -6  120.79   20.00
   4 -20   6  144.89   27.80
   5 -20   6   -5.40   21.60
  -5  20  -6   -0.60   22.60
  -4 -21   6   59.29   21.70
   4 -21  -6   53.19   25.00
  -3 -21   6  150.08   25.50
   3 -21  -6  111.99   25.90
   2 -21  -6   77.59   23.70
  -2 -21   6   71.09   22.90
  -1 -21   6    1.50   18.90
   1 -21  -6  -25.60   17.00
   0 -21  -6   65.19   21.00
   0 -21   6   20.80   21.30
   1 -21   6  150.68   27.30
  -1 -21  -6   82.99   21.10
   2 -21   6  225.68   30.10
  -2 -21  -6  195.68   24.00
   3 -21   6   18.40   22.20
  -3 -21  -6   -8.10   16.90
   4 -21   6   74.39   24.20
  -4 -21  -6   15.80   17.40
  -2 -22   6   12.80   20.10
   2 -22  -6   -2.60   20.50
  -1 -22   6  200.78   28.20
   1 -22  -6  224.18   29.80
   0 -22  -6    8.70   20.70
   0 -22   6   -5.90   20.60
   1 -22   6  -20.20   19.80
  -1 -22  -6   17.20   19.70
  -2 -22  -6   21.70   18.60
   2 -22   6   -7.20   20.90
 -12   0   7    3.10   20.60
 -11   0   7  -13.30   18.10
 -10   0   7   22.20   18.10
  10   0  -7   20.40   20.90
  -9   0   7  963.00   44.70
   9   0  -7 1060.79   50.69
   8   0  -7    5.20   16.70
  -8   0   7   32.60   15.80
   8   0  -7  -12.50   17.20
   7   0  -7   15.60   11.70
  -7   0   7    2.80    9.60
   7   0  -7   10.50   14.70
  -7   0   7   -4.70   12.90
  -6   0   7   -8.30    8.40
  -6   0   7  -19.20    9.60
   6   0  -7   13.60   11.10
  -5   0   7 1473.65   46.60
  -5   0   7 1407.46   48.30
   5   0  -7 1328.37   47.10
  -4   0   7    1.60    9.10
   4   0  -7   -3.20    9.40
  -4   0   7   -1.60    7.60
   3   0  -7    9.40    6.40
  -3   0   7    5.70    8.60
   3   0  -7   -1.80    8.90
   3   0  -7   -3.70    5.80
   2   0  -7   -5.10    8.00
  -2   0   7    1.60    8.00
   2   0  -7   -0.70    5.60
   2   0  -7   -5.60    6.60
   1   0  -7 3190.98   93.09
  -1   0   7 3274.17   92.69
   0   0   7    0.30    6.80
   0   0  -7    7.60    7.20
   1   0   7  183.98   12.80
  -1   0  -7  187.08   14.20
  -2   0  -7    5.20    5.80
  -2   0  -7   -0.50    7.30
   2   0   7    3.90    6.20
  -2   0  -7    2.80    6.30
  -3   0  -7 3270.47   94.39
  -3   0  -7 3369.66   94.09
  -3   0  -7 3224.38   94.29
  -4   0  -7    2.80    7.20
  -4   0  -7   -0.20    6.30
  -4   0  -7   -6.90    7.10
  -5   0  -7   50.89    9.20
  -5   0  -7   77.79   11.20
  -5   0  -7   84.39   12.10
   6   0   7   -6.50   11.00
  -6   0  -7    4.30    8.00
  -6   0  -7   -1.60    9.00
   7   0   7  -15.60   13.10
  -7   0  -7   -4.30   10.50
  -8   0  -7   11.80   13.20
   8   0   7   27.80   16.60
  -9   0  -7   24.20   15.20
   9   0   7   45.70   19.60
 -10   0  -7    4.30   15.60
  10   0   7   16.80   20.20
 -12   0  -7    0.80   20.10
 -12  -1   7   39.00   22.20
 -12   1   7   65.59   24.00
 -11  -1   7  105.19   22.70
 -11   1   7  119.29   23.60
 -10  -1   7   64.09   18.80
  10  -1  -7   55.99   22.60
 -10   1   7   34.90   18.50
  10   1  -7   49.00   23.50
  -9  -1   7   18.00   15.70
   9  -1  -7   44.80   20.30
  -9   1   7   41.90   16.70
   9   1  -7  -14.10   18.30
   8  -1  -7  438.76   26.30
   8  -1  -7  355.96   31.60
  -8  -1   7  387.26   27.90
   8   1  -7  370.36   32.40
  -8   1   7  445.16   29.50
   7  -1  -7  278.57   22.20
  -7  -1   7  270.37   22.20
  -7  -1   7  291.97   23.50
  -7   1   7  292.37   24.70
  -7   1   7  246.88   21.80
   7   1  -7  253.67   24.40
   7   1  -7  269.97   20.80
  -6  -1   7  327.97   19.90
  -6  -1   7  331.37   22.50
   6  -1  -7  363.56   23.00
   6   1  -7  314.57   21.50
  -6   1   7  330.97   24.00
  -6   1   7  294.17   21.60
  -5  -1   7  109.19   11.70
  -5  -1   7   89.49   12.90
  -5   1   7  152.88   17.20
  -5   1   7  115.09   13.80
   5   1  -7  104.59   13.80
  -4  -1   7  384.16   21.20
  -4  -1   7  371.26   19.90
   4   1  -7  358.46   21.00
  -4   1   7  348.77   20.50
  -4   1   7  358.36   21.70
  -3  -1   7 1162.98   40.30
   3  -1  -7 1210.78   38.20
  -3   1   7 1173.78   40.80
   3   1  -7 1239.48   41.20
  -2  -1   7 1563.34   50.69
   2  -1  -7 1654.03   49.99
   2  -1  -7 1611.84   51.49
   2   1  -7 1654.03   48.70
   2   1  -7 1706.93   49.50
  -2   1   7 1616.64   51.19
   2   1  -7 1587.54   51.39
   1  -1  -7  151.78   12.80
  -1  -1   7  144.49   12.30
   1   1  -7  130.69   12.30
  -1   1   7  184.98   14.20
   1   1  -7  149.39   14.80
   0  -1   7  465.35   20.20
   0  -1  -7  439.26   20.10
   0   1  -7  465.45   18.60
   0   1  -7  451.85   20.60
   0   1   7  431.06   19.40
  -1  -1  -7 1725.23   52.29
  -1  -1  -7 1712.13   50.89
  -1  -1  -7 1718.23   51.69
   1  -1   7 1686.13   51.99
  -1   1  -7 1739.73   53.19
   1   1   7 1742.53   51.39
   2  -1   7  241.88   14.40
  -2  -1  -7  252.17   14.10
  -2  -1  -7  264.97   14.80
   2   1   7  252.47   13.30
  -2   1  -7  255.87   13.40
  -2   1  -7  270.67   16.10
  -3  -1  -7    1.80    6.70
  -3  -1  -7   11.90    7.40
  -3  -1  -7    2.50    5.80
   3  -1   7   -1.30    6.70
  -3   1  -7    2.10    6.30
  -3   1  -7  -13.80    7.50
  -3   1  -7    3.70    7.80
  -4  -1  -7  591.34   23.70
  -4  -1  -7  580.74   22.40
  -4  -1  -7  597.84   25.30
  -4   1  -7  566.14   24.40
  -4   1  -7  592.54   25.10
  -4   1  -7  569.74   23.90
  -5  -1  -7  505.45   24.90
   5  -1   7  539.95   25.70
  -5  -1  -7  529.75   21.80
  -5   1  -7  537.25   24.80
  -5   1  -7  551.34   25.30
  -5   1  -7  498.75   25.40
   6  -1   7  267.57   22.20
  -6   1  -7  282.77   20.30
  -6   1  -7  254.77   20.60
   7  -1   7   70.99   16.00
  -7   1  -7   43.30   12.70
   7   1   7   91.59   16.90
   8  -1   7   29.00   15.90
  -8   1  -7    2.60   13.10
   8   1   7    8.70   17.00
   9  -1   7  224.38   26.10
  -9   1  -7  205.98   21.40
   9   1   7  224.68   26.40
  10  -1   7  135.99   25.50
 -10   1  -7  137.59   20.50
  10   1   7   91.19   23.50
  11  -1   7   16.50   25.00
 -11   1  -7   16.60   19.30
 -12   1  -7   29.50   21.30
 -12  -2   7   43.90   22.40
 -12   2   7   80.49   23.90
 -11  -2   7    1.50   19.90
 -11   2   7   19.40   20.30
 -10  -2   7  328.07   30.10
  10  -2  -7  282.67   31.30
  10   2  -7  254.77   31.10
 -10   2   7  264.57   27.20
   9  -2  -7   45.80   19.80
  -9  -2   7   22.60   15.80
   9   2  -7   35.30   19.90
  -9   2   7   25.20   16.70
  -8  -2   7  598.54   32.20
  -8   2   7  573.94   33.30
  -8   2   7  546.85   30.90
   8   2  -7  573.34   36.70
  -7  -2   7   95.29   14.80
  -7   2   7   47.90   12.40
  -7   2   7   65.69   15.70
   7   2  -7   81.59   17.50
  -6  -2   7  802.12   30.70
  -6  -2   7  826.62   33.70
   6   2  -7  845.12   32.10
  -6   2   7  871.51   36.10
   6   2  -7  726.53   36.70
  -6   2   7  832.12   34.10
  -5  -2   7  193.98   16.30
  -5  -2   7  210.68   18.20
   5   2  -7  197.98   17.60
   5   2  -7  211.68   19.20
  -5   2   7  204.28   20.30
  -5   2   7  212.48   19.30
  -4  -2   7  831.42   31.40
  -4  -2   7  817.02   28.70
  -4  -2   7  810.72   30.30
   4  -2  -7  797.12   28.10
   4   2  -7  767.92   31.10
  -4   2   7  834.12   31.70
  -4   2   7  798.52   32.70
  -3  -2   7  765.82   29.60
   3  -2  -7  785.32   27.80
  -3  -2   7  753.32   26.90
  -3   2   7  748.03   30.40
   3   2  -7  709.33   29.40
  -2  -2   7 2307.47   69.99
   2  -2  -7 2427.96   69.19
   2   2  -7 2259.87   70.29
   2   2  -7 2343.07   67.29
   2   2  -7 2371.46   67.89
  -2   2   7 2372.46   70.29
  -1  -2   7  769.02   28.40
   1   2  -7  770.72   26.50
   1   2  -7  776.12   29.40
  -1   2   7  781.22   28.40
   0  -2  -7 2433.96   69.89
   0  -2   7 2464.85   72.49
   0   2   7 2462.95   71.59
   0   2   7 2435.76   70.09
   0   2  -7 2435.56   73.09
   0   2  -7 2568.24   71.29
   1  -2   7   34.00    8.00
  -1  -2  -7   35.50    8.40
  -1  -2  -7   35.40    6.90
  -1  -2  -7   33.50    6.70
   1   2   7   37.90    7.20
  -1   2  -7   28.80    6.30
  -1   2  -7   36.30    8.50
  -2  -2  -7  648.84   24.30
  -2  -2  -7  663.63   25.10
  -2  -2  -7  634.94   23.20
   2  -2   7  621.24   24.60
  -2   2  -7  677.03   23.80
  -2   2  -7  653.83   26.10
  -3  -2  -7  731.13   25.40
   3  -2   7  736.33   27.00
  -3  -2  -7  711.73   28.40
  -3  -2  -7  708.33   27.90
  -3   2  -7  700.73   28.30
  -3   2  -7  733.23   25.90
  -3   2  -7  762.12   25.60
   4  -2   7 1062.89   36.20
   4  -2   7 1144.49   37.50
  -4  -2  -7 1115.79   39.10
  -4   2  -7 1057.99   38.50
  -4   2  -7 1078.69   37.00
  -5  -2  -7   72.39   11.50
   5  -2   7   87.89   12.30
  -5   2  -7   78.19   12.00
  -5   2  -7   55.59   10.20
   6  -2   7  338.27   23.20
  -6   2  -7  350.06   22.40
   7  -2   7   20.80   13.80
  -7   2  -7   28.10   12.50
   8  -2   7  325.17   28.80
  -8   2  -7  325.47   26.70
   9  -2   7  -11.40   16.80
  -9   2  -7   -1.00   14.80
  10  -2   7   84.09   23.20
 -10   2  -7  127.59   20.80
  11  -2   7    8.40   21.90
 -11   2  -7   -0.80   18.20
 -12  -3   7  118.39   24.50
 -12   3   7  104.99   25.10
 -11  -3   7   76.29   21.10
 -11   3   7   81.39   21.70
 -10  -3   7   26.10   17.70
  10  -3  -7   68.49   22.70
 -10   3   7   22.10   18.20
  10   3  -7   46.70   22.80
   9  -3  -7    2.70   18.10
  -9  -3   7   37.00   16.10
   9   3  -7   20.40   19.30
  -9   3   7   10.50   16.40
  -8  -3   7  368.06   26.60
  -8   3   7  305.57   26.70
   8   3  -7  397.46   32.10
  -8   3   7  380.96   29.40
  -7  -3   7  662.83   31.10
  -7   3   7  602.04   31.20
  -7   3   7  632.44   33.40
   7   3  -7  648.64   35.40
  -6  -3   7  545.45   27.10
   6   3  -7  514.85   30.20
  -6   3   7  527.75   29.00
  -6   3   7  533.45   28.20
  -5  -3   7   -9.40    7.30
  -5  -3   7    3.20    5.90
  -5  -3   7    1.00    9.20
   5   3  -7   10.80    9.40
   5   3  -7  -15.90   10.90
  -5   3   7    6.80   10.70
  -5   3   7   -1.60    9.10
  -4  -3   7 1827.52   56.29
  -4  -3   7 1914.01   59.49
  -4  -3   7 1890.81   57.69
   4  -3  -7 1894.31   57.19
   4   3  -7 1881.01   59.99
  -4   3   7 1971.40   59.79
  -4   3   7 1921.71   61.39
   4   3  -7 1887.21   59.09
  -3  -3   7 1476.15   45.80
   3  -3  -7 1529.85   47.10
  -3  -3   7 1460.95   48.00
   3   3  -7 1446.06   48.40
  -3   3   7 1554.24   49.70
  -2  -3   7 1121.79   35.70
  -2  -3   7 1026.00   37.10
   2  -3  -7 1166.18   37.00
   2   3  -7 1046.50   37.70
  -2   3   7 1109.99   37.60
   2   3  -7 1037.30   33.60
   2   3  -7 1100.49   34.60
  -1  -3   7   98.99   10.50
  -1  -3   7  120.79   11.80
   1   3  -7  133.59   12.60
  -1   3   7  128.19   11.70
   1   3  -7  108.19   11.30
   0  -3   7  238.38   15.50
   0   3  -7  242.58   14.40
   0   3  -7  264.97   17.20
   0   3   7  247.38   14.60
   0   3   7  248.98   13.60
   1  -3   7   65.29   10.00
  -1  -3  -7   98.49    9.00
  -1  -3  -7   89.29    8.60
  -1   3  -7   90.69   11.30
  -1   3  -7   85.69    8.70
   1   3   7   99.09    8.80
  -2  -3  -7  163.18   11.90
  -2  -3  -7  187.78   14.30
   2  -3   7  166.38   14.30
  -2  -3  -7  139.59   13.20
  -2   3  -7  182.28   12.90
  -2   3  -7  168.88   15.30
  -3  -3  -7  271.47   17.30
  -3  -3  -7  248.98   17.20
   3  -3   7  252.57   16.40
  -3   3  -7  255.17   17.80
  -3   3  -7  254.97   14.80
   4  -3   7 1029.30   35.50
   4  -3   7 1060.29   36.00
  -4  -3  -7 1029.80   38.30
  -4  -3  -7 1051.49   39.00
  -4   3  -7 1046.00   38.40
  -4   3  -7 1040.10   34.60
   5  -3   7  292.27   17.90
  -5  -3  -7  299.07   23.70
   5  -3   7  300.27   19.50
  -5  -3  -7  272.87   20.80
  -5   3  -7  303.97   21.20
  -5   3  -7  277.77   16.30
   6  -3   7  506.65   27.00
  -6   3  -7  518.15   27.70
   7  -3   7   -3.30   13.20
  -7   3  -7   -2.50   12.10
   8  -3   7  187.48   22.60
  -8   3  -7  258.37   25.30
   9  -3   7  119.79   22.00
  -9   3  -7  107.09   20.00
  10  -3   7  123.59   23.70
 -10   3  -7  155.08   22.80
  11  -3   7   49.30   23.60
 -11   3  -7   79.29   22.10
 -12  -4   7   44.60   21.50
 -12   4   7   -2.20   19.70
 -11  -4   7   26.70   19.10
 -11   4   7  -10.70   18.40
 -10  -4   7   -2.80   16.10
  10  -4  -7    7.80   20.90
 -10   4   7   -5.90   17.80
  10   4  -7   -7.90   21.20
  -9  -4   7  167.08   19.40
  -9  -4   7  197.88   21.10
   9   4  -7  158.98   25.00
  -9   4   7  211.28   24.70
  -8  -4   7  152.08   18.00
  -8  -4   7  118.89   15.30
  -8   4   7  112.79   19.30
   8   4  -7  145.49   21.70
  -8   4   7  102.69   16.40
  -7  -4   7   -6.40   12.00
  -7  -4   7   -6.70    9.80
  -7   4   7   -6.60   11.60
   7   4  -7   -8.50   14.80
  -7   4   7  -14.70   13.40
  -6  -4   7   45.20   11.90
  -6   4   7   40.60   12.30
   6   4  -7   45.60   14.60
  -6   4   7   68.59   14.90
  -5  -4   7 2200.18   67.19
   5  -4  -7 2109.49   64.19
   5   4  -7 2173.48   69.09
  -5   4   7 2206.68   69.79
  -5   4   7 2209.38   68.09
   5   4  -7 2096.09   65.89
   4  -4  -7   75.49   10.00
  -4  -4   7  111.89   12.20
  -4  -4   7   98.59   12.30
  -4  -4   7   87.99    9.70
   4   4  -7   89.29   12.10
   4   4  -7   99.79   12.70
  -4   4   7   94.39   11.70
  -4   4   7   90.29   13.90
   3  -4  -7   45.60    9.00
  -3  -4   7   40.90    7.40
  -3  -4   7   26.80    9.40
   3   4  -7   46.50    9.10
   3   4  -7   45.60   10.60
  -3   4   7   60.09   11.10
   2  -4  -7    1.90    6.40
  -2  -4   7   17.20    9.00
  -2  -4   7    7.80    6.30
  -2   4   7    2.60    8.70
   2   4  -7   20.40    9.50
  -1  -4   7 1928.41   59.59
  -1   4   7 1947.01   58.79
  -1   4   7 1899.81   56.99
   1   4  -7 1949.10   60.19
   1   4  -7 1969.40   56.99
   0  -4   7   59.39    9.90
   0  -4   7   65.39    8.20
   0   4   7   77.59    9.30
   0   4  -7   74.39   10.80
   0   4  -7   67.09    8.20
   0   4   7   61.39    7.90
  -1  -4  -7    4.40    6.60
   1  -4   7   -9.30    7.90
   1  -4   7   -1.50    6.20
  -1  -4  -7    6.70    5.90
   1   4   7    0.00    5.60
   1   4   7    4.80    6.80
  -1   4  -7    2.00    5.70
  -1   4  -7   12.70    8.60
  -2  -4  -7  753.82   28.60
   2  -4   7  720.73   28.50
  -2  -4  -7  741.43   25.50
  -2   4  -7  748.33   30.10
  -2   4  -7  764.22   27.40
  -3  -4  -7  447.76   22.70
   3  -4   7  472.95   22.40
  -3  -4  -7  477.85   22.70
  -3   4  -7  467.65   23.70
  -3   4  -7  458.45   20.40
  -4  -4  -7    5.90    8.70
   4  -4   7   10.30    9.10
  -4  -4  -7    7.90    9.00
  -4   4  -7    0.40    5.70
  -4   4  -7    5.40    9.20
   5  -4   7    8.60    9.20
   5  -4   7   15.30    9.40
  -5  -4  -7    4.30    9.50
  -5   4  -7   11.20    6.60
  -5   4  -7    2.90    9.50
   6  -4   7   -4.50   10.70
   6  -4   7    1.50    9.40
  -6  -4  -7  -11.80   10.00
  -6   4  -7   -0.60    6.70
  -6   4  -7  -17.10   10.40
   7  -4   7  894.31   39.30
  -7   4  -7  942.11   40.60
   8  -4   7   -9.60   14.40
  -8   4  -7   -8.60   13.60
   9  -4   7  101.09   21.60
  -9   4  -7  158.08   22.30
  10  -4   7   -3.70   19.80
 -10   4  -7    4.90   17.90
  11  -4   7  133.69   26.60
 -11   4  -7  127.79   24.60
 -12  -5   7   16.20   21.00
 -12   5   7   -3.00   20.40
 -11  -5   7  125.09   22.60
 -11   5   7  135.89   25.00
 -10  -5   7  112.19   19.80
  10  -5  -7  115.99   24.80
  10   5  -7   73.79   24.10
 -10   5   7   87.49   22.20
  -9  -5   7    5.60   13.40
  -9  -5   7   27.30   15.80
  -9   5   7   14.10   17.10
   9   5  -7   13.40   19.20
  -8  -5   7  233.68   22.80
  -8  -5   7  291.27   24.30
  -8   5   7  285.07   27.90
   8   5  -7  269.47   25.60
  -8   5   7  172.98   19.40
  -7  -5   7  236.48   20.50
  -7  -5   7  317.97   23.30
  -7   5   7  259.27   26.30
   7   5  -7  267.57   26.30
  -7   5   7  254.17   23.80
  -6  -5   7  236.88   20.20
  -6  -5   7  199.28   17.50
  -6   5   7  262.37   24.10
  -6   5   7  225.58   22.60
   6   5  -7  212.68   20.10
  -5  -5   7    4.70   10.30
   5  -5  -7   12.40    8.00
  -5   5   7   -9.30   11.10
  -5   5   7   -5.90    9.80
   5   5  -7   12.40   10.90
  -4  -5   7  481.65   23.80
   4  -5  -7  498.45   23.00
  -4  -5   7  500.25   20.30
   4   5  -7  449.06   23.80
  -4   5   7  504.45   26.60
  -4   5   7  449.76   24.40
   4   5  -7  474.05   23.30
  -3  -5   7  630.64   27.40
  -3  -5   7  694.63   25.10
   3  -5  -7  670.93   27.40
   3   5  -7  667.03   28.10
   3   5  -7  673.23   25.90
  -3   5   7  677.93   29.40
  -2  -5   7  291.17   16.00
  -2  -5   7  263.77   18.10
   2   5  -7  261.57   18.10
  -2   5   7  272.57   18.80
  -1  -5   7   46.10    9.70
  -1  -5   7   44.80    7.80
  -1   5   7   36.10    9.20
   1   5  -7   54.29   10.20
   1   5  -7   47.10    6.90
   0  -5   7 1010.50   33.00
   0  -5   7  915.41   34.60
   0   5   7  962.80   33.00
   0   5   7  953.40   32.40
   0   5  -7  963.40   32.40
   0   5  -7  970.70   35.60
   1  -5   7 1198.28   41.70
  -1  -5  -7 1171.18   38.90
  -1  -5  -7 1265.97   41.10
   1  -5   7 1275.07   39.90
  -1   5  -7 1244.78   43.00
  -1   5  -7 1273.67   40.30
   1   5   7 1274.47   41.30
   2  -5   7  245.28   17.60
  -2  -5  -7  226.28   13.00
   2  -5   7  248.18   15.00
  -2  -5  -7  233.08   16.70
   2   5   7  248.08   16.70
  -2   5  -7  228.28   18.40
  -2   5  -7  251.07   15.90
  -3  -5  -7    8.30    7.80
   3  -5   7   14.40    8.90
  -3   5  -7   15.70    9.60
  -3   5  -7   14.50    6.70
  -4  -5  -7   93.99   13.20
  -4  -5  -7   84.09   12.00
   4  -5   7   93.89   12.60
  -4   5  -7   90.59   13.50
  -4   5  -7   76.99    9.70
  -5  -5  -7  312.47   22.50
   5  -5   7  319.47   20.60
   5  -5   7  302.67   19.40
  -5   5  -7  292.87   18.70
  -5   5  -7  325.87   22.80
   6  -5   7  152.98   16.00
   6  -5   7  156.68   15.00
  -6   5  -7  103.59   11.90
  -6   5  -7  160.68   18.00
   7  -5   7   28.50   15.70
   7  -5   7   32.70   14.00
  -7   5  -7   21.90   14.50
   8  -5   7  -15.70   15.40
  -8   5  -7   47.90   16.20
   9  -5   7  211.78   24.70
  -9   5  -7  200.58   23.90
  10  -5   7  140.49   24.20
 -10   5  -7   99.49   22.00
  11  -5   7   75.39   24.40
 -11   5  -7   73.39   23.10
 -12  -6   7   39.40   22.30
 -12   6   7   80.99   25.00
 -11  -6   7   21.50   19.10
 -11   6   7   12.00   19.90
 -10  -6   7  246.28   24.80
  10   6  -7  243.08   29.40
 -10   6   7  203.18   26.90
  -9  -6   7   33.10   14.50
  -9  -6   7   24.80   15.70
  -9   6   7   27.00   17.80
   9   6  -7   29.30   19.70
  -8  -6   7   38.30   13.40
  -8  -6   7   51.39   14.80
   8   6  -7   58.39   17.80
  -8   6   7   62.79   18.50
  -7  -6   7   30.40   13.70
  -7  -6   7   25.70   11.40
  -7   6   7   23.90   14.10
   7   6  -7   19.80   15.80
  -7   6   7   37.20   15.90
  -6  -6   7  121.79   14.60
  -6  -6   7  124.29   13.50
   6  -6  -7  138.59   15.50
  -6   6   7  143.49   18.60
   6   6  -7  157.58   17.80
  -6   6   7  117.09   15.30
   5  -6  -7   65.59   10.40
  -5  -6   7   97.09   13.30
  -5   6   7   88.89   15.50
   5   6  -7   99.29   14.10
  -5   6   7   63.19   12.30
  -4  -6   7 1200.18   42.50
   4  -6  -7 1277.97   42.40
  -4   6   7 1197.88   45.10
  -4   6   7 1245.58   43.80
   4   6  -7 1250.67   42.70
   4   6  -7 1194.98   41.50
  -3  -6   7   -8.40    8.90
  -3  -6   7    8.90    6.20
   3  -6  -7   -3.60    7.90
   3   6  -7  -11.10    7.60
   3   6  -7    2.90    8.60
  -3   6   7   -5.40    9.80
   2  -6  -7 1168.48   42.40
  -2  -6   7 1404.96   42.50
  -2  -6   7 1382.36   45.00
  -2   6   7 1338.87   44.90
   2   6  -7 1339.87   44.70
  -1  -6   7  351.66   18.10
  -1  -6   7  336.27   20.10
   1   6  -7  364.36   16.30
  -1   6   7  363.56   19.30
   1   6  -7  356.36   21.20
   0  -6   7 1405.36   44.50
   0  -6   7 1344.37   46.10
   0   6   7 1414.96   43.90
   0   6  -7 1375.06   46.80
   0   6  -7 1401.06   43.60
   0   6   7 1404.06   45.00
   1  -6   7   -0.10    6.40
  -1  -6  -7    0.70    6.20
   1  -6   7   -1.00    8.90
  -1   6  -7   -4.80    6.30
  -1   6  -7   -4.60    8.90
   1   6   7    4.30    7.50
  -2  -6  -7  433.66   21.80
   2  -6   7  412.36   19.60
   2  -6   7  438.66   23.00
  -2   6  -7  428.26   20.70
  -2   6  -7  432.06   23.50
   2   6   7  400.76   22.00
   3  -6   7    4.80    9.00
  -3  -6  -7   10.00    8.70
   3  -6   7    6.90    6.30
  -3   6  -7    7.60    7.20
  -3   6  -7   13.30   10.30
  -4  -6  -7  541.45   26.80
   4  -6   7  541.15   26.20
  -4   6  -7  548.65   24.60
  -4   6  -7  498.55   27.40
  -5  -6  -7   -8.50    8.80
   5  -6   7   -4.00   10.50
  -5   6  -7    2.50   11.40
  -5   6  -7   -1.20    7.60
   6  -6   7  222.18   20.90
   6  -6   7  262.77   21.80
  -6   6  -7  273.47   24.70
  -6   6  -7  247.68   19.80
   7  -6   7   21.70   13.30
   7  -6   7   -2.90   13.00
  -7   6  -7   13.30   14.30
  -7   6  -7    4.40    9.70
   8  -6   7  365.36   29.00
  -8   6  -7  376.66   30.60
   9  -6   7   -4.40   17.40
  -9   6  -7    4.70   16.90
  10  -6   7   13.40   20.70
 -10   6  -7   31.90   20.30
  11  -6   7   51.69   23.80
 -11   6  -7   13.40   21.20
 -12   7   7   19.10   23.70
 -11   7   7   86.29   24.90
 -10  -7   7   78.29   19.30
 -10   7   7   78.09   21.80
  10   7  -7   65.29   23.70
  -9  -7   7   -4.10   16.10
  -9   7   7   -2.80   17.10
   9   7  -7    0.70   19.30
  -8  -7   7   72.59   15.50
  -8  -7   7   77.59   16.90
  -8   7   7   83.29   19.30
   8   7  -7   78.99   20.10
  -7  -7   7  145.89   16.70
  -7  -7   7  109.69   14.40
  -7   7   7   88.09   16.90
   7   7  -7  155.88   20.20
  -7   7   7   95.99   18.10
  -6  -7   7  644.04   29.40
   6  -7  -7  570.74   26.30
  -6  -7   7  550.74   26.70
  -6   7   7  537.35   31.60
   6   7  -7  647.74   31.70
  -6   7   7  554.54   33.20
   5  -7  -7   57.89   10.80
  -5  -7   7   53.89   12.30
   5   7  -7   54.29   13.20
  -5   7   7   28.80   11.30
  -5   7   7   51.79   14.50
  -4  -7   7  131.69   14.40
   4  -7  -7  145.59   16.80
  -4   7   7  123.49   13.60
   4   7  -7  119.69   12.40
   4   7  -7  138.19   13.90
  -4   7   7  148.99   17.00
  -3  -7   7  609.84   27.30
   3  -7  -7  626.94   27.00
  -3  -7   7  641.34   24.40
  -3   7   7  588.44   28.60
   3   7  -7  586.04   26.50
  -2  -7   7  527.95   22.30
  -2  -7   7  520.65   24.90
   2  -7  -7  516.95   24.10
   2   7  -7  519.65   24.60
  -2   7   7  507.05   25.00
   1  -7  -7   10.60    7.70
  -1  -7   7   13.60    7.10
  -1  -7   7    0.20    9.40
   1   7  -7   -6.80    9.30
  -1   7   7   18.00    8.70
   0  -7   7 1000.60   37.40
   0  -7   7  968.30   34.80
   0   7   7 1062.59   36.40
   0   7   7 1028.60   34.30
   0   7  -7  997.50   37.90
   0   7  -7 1056.29   34.50
   1  -7   7  948.01   36.50
  -1  -7  -7  907.71   32.80
   1  -7   7 1007.70   34.70
   1   7   7 1014.00   36.00
  -1   7  -7 1022.10   34.60
  -1   7  -7  995.90   37.60
  -2  -7  -7  414.86   22.50
   2  -7   7  405.46   23.40
   2  -7   7  410.56   20.10
  -2   7  -7  385.26   24.00
  -2   7  -7  374.86   20.60
   2   7   7  404.06   22.20
   3  -7   7   80.99    9.70
   3  -7   7  102.09   14.10
  -3  -7  -7   83.49   12.00
  -3   7  -7   89.39   13.60
  -3   7  -7   81.79   10.90
   4  -7   7  208.78   19.60
  -4  -7  -7  219.78   19.80
  -4   7  -7  198.18   17.90
  -4   7  -7  215.58   20.80
  -5  -7  -7  446.96   27.30
   5  -7   7  416.56   25.70
  -5   7  -7  458.05   24.70
  -5   7  -7  481.55   28.40
   6  -7   7  242.48   21.30
   6  -7   7  259.67   22.80
  -6   7  -7  261.87   25.80
  -6   7  -7  247.98   21.90
   7  -7   7   -2.60   12.90
   7  -7   7   -2.00   13.00
  -7   7  -7   -1.90   10.10
  -7   7  -7   -3.10   14.10
   8  -7   7   -6.10   15.20
  -8   7  -7   21.00   16.00
   9  -7   7   91.59   20.60
  -9   7  -7  103.89   21.70
  10  -7   7  130.69   23.70
 -10   7  -7   88.39   23.70
  11  -7   7   32.40   29.90
 -11   7  -7   48.10   23.60
 -11   8   7  -28.20   21.40
 -10   8   7   14.10   20.00
  10   8  -7   18.20   22.60
  -9  -8   7  617.54   34.00
   9   8  -7  596.94   41.00
  -9   8   7  558.44   38.70
  -8  -8   7    8.60   14.30
  -8  -8   7    2.70   13.10
  -8   8   7   18.60   17.70
   8   8  -7  -21.60   16.60
  -7  -8   7  106.69   16.00
  -7  -8   7   77.99   14.00
  -7   8   7  127.59   20.40
   7   8  -7  104.29   19.30
  -6  -8   7   14.60   12.40
   6  -8  -7   17.80   10.60
  -6  -8   7   13.80   10.50
  -6   8   7   29.50   15.00
  -6   8   7   17.00   12.80
   6   8  -7   14.60   14.00
   5  -8  -7 1393.66   47.20
  -5  -8   7 1372.76   47.50
  -5   8   7 1317.47   49.10
   5   8  -7 1375.56   48.30
  -5   8   7 1379.26   51.59
   4  -8  -7  -21.90    8.60
  -4  -8   7   -1.70    9.20
   4   8  -7   -3.50    9.80
  -4   8   7  -43.80   11.30
   3  -8  -7   65.79   14.40
   3  -8  -7   57.29   10.80
  -3  -8   7   69.99    8.70
  -3  -8   7   70.99   12.60
   3   8  -7   77.39   10.50
  -3   8   7   64.09   13.30
   3   8  -7   75.79   11.20
   2  -8  -7   35.50   11.40
   2  -8  -7   34.30    9.30
  -2  -8   7   25.90    7.80
  -2  -8   7   37.20   10.30
  -2   8   7   29.60   10.50
   2   8  -7   49.50   10.50
   1  -8  -7 1054.59   36.40
   1  -8  -7 1061.39   38.50
  -1  -8   7 1015.90   36.00
  -1  -8   7 1046.60   38.20
   1   8  -7 1015.20   38.00
  -1   8   7 1017.80   36.80
   0  -8   7  111.59   13.50
   0  -8  -7   96.39   12.40
   0   8  -7   96.19    9.40
   0   8   7  102.59   10.80
   0   8  -7  119.89   14.10
   0   8   7  101.19   11.90
   1  -8   7   -9.60    9.70
   1  -8   7   -4.40    7.20
  -1  -8  -7   10.00    8.20
  -1  -8  -7    0.30    6.70
  -1   8  -7    0.60    6.90
  -1   8  -7   -0.10    9.60
   1   8   7    2.40    8.50
   2  -8   7    7.80    8.30
   2  -8   7   21.90   11.00
  -2   8  -7   15.10    8.50
  -2   8  -7    5.10   10.40
   2   8   7   29.70   10.00
   3  -8   7 1091.69   37.70
   3  -8   7 1132.69   41.80
  -3  -8  -7 1111.99   41.50
   3   8   7 1049.99   41.50
  -3   8  -7 1120.89   43.00
  -3   8  -7 1097.99   39.70
   4  -8   7    5.80    6.90
  -4  -8  -7   -7.30    9.50
   4  -8   7  -27.30   10.70
  -4   8  -7   -6.30   11.80
  -4   8  -7   -7.10    8.30
   5  -8   7  187.68   19.00
  -5   8  -7  156.48   19.40
  -5   8  -7  165.28   19.10
   6  -8   7    9.40   13.10
  -6   8  -7   -0.40    9.90
  -6   8  -7  -29.90   12.10
   7  -8   7  449.36   28.80
   7  -8   7  473.95   29.10
  -7   8  -7  509.65   33.20
   8  -8   7   -6.60   15.90
  -8   8  -7   25.00   17.70
   9  -8   7    1.40   17.70
  -9   8  -7   12.40   19.90
  10  -8   7  -12.00   19.70
 -10   8  -7   -8.00   19.20
 -11   8  -7  161.28   28.60
 -11   9   7  150.08   28.80
  10   9  -7   58.79   25.80
 -10   9   7   24.40   21.30
   9   9  -7   -7.00   19.70
  -9   9   7   29.10   20.50
  -8  -9   7  378.56   27.70
  -8  -9   7  275.77   26.30
  -8   9   7  347.77   31.90
   8   9  -7  317.07   32.20
  -7  -9   7  715.43   33.50
  -7  -9   7  633.84   33.10
   7  -9  -7  671.03   29.90
   7   9  -7  667.63   37.30
  -7   9   7  692.23   38.60
   6  -9  -7    9.80   10.90
  -6  -9   7   19.50   12.70
   6   9  -7    3.50   13.70
  -6   9   7   -5.80   12.90
  -6   9   7   10.20   15.50
  -5  -9   7  -10.40   11.70
   5  -9  -7   -7.70    9.50
  -5   9   7   -3.40   14.10
   5   9  -7    1.50   12.30
  -5   9   7  -13.00   11.30
   4  -9  -7  126.39   13.80
   4  -9  -7  180.18   18.80
  -4  -9   7  147.39   15.80
  -4   9   7  142.79   17.50
   4   9  -7  142.09   13.90
   4   9  -7  137.99   14.50
  -3  -9   7  489.15   24.70
   3  -9  -7  475.25   28.00
  -3  -9   7  465.45   21.40
   3  -9  -7  467.55   24.20
   3   9  -7  481.25   23.80
  -3   9   7  506.35   27.30
   2  -9  -7  301.57   23.50
   2  -9  -7  304.67   20.40
  -2  -9   7  307.47   21.30
  -2  -9   7  342.97   18.60
   2   9  -7  318.67   18.00
   2   9  -7  289.67   20.50
  -2   9   7  251.37   21.20
  -1  -9   7   -5.60    9.80
   1  -9  -7   -5.80    7.70
  -1  -9   7    2.90    7.10
   1  -9  -7   -5.60   10.00
   1   9  -7    4.50    9.90
  -1   9   7   -1.20    9.30
   0  -9   7    1.40    3.10
   0  -9   7  -10.50    9.30
   0  -9  -7    3.80    9.40
   0   9   7   -9.60    8.40
   0   9  -7    3.50   10.50
   0   9  -7   -6.00    6.20
   0   9   7  -10.20    7.00
   1  -9   7 1038.80   36.80
  -1  -9  -7 1001.00   36.50
  -1  -9  -7  950.50   34.90
   1  -9   7 1006.20   39.40
   1   9   7  998.60   38.50
  -1   9  -7 1047.10   36.00
  -1   9  -7 1051.99   40.10
   2  -9   7  208.58   19.80
   2  -9   7  172.58   16.70
  -2   9  -7  185.28   18.30
  -2   9  -7  148.09   16.60
   2   9   7  182.68   16.90
   3  -9   7   69.59   10.30
   3  -9   7   98.49   14.80
  -3  -9  -7   82.09   13.00
  -3   9  -7   95.49   15.50
   3   9   7   98.49   13.90
  -3   9  -7   69.69   11.00
   4  -9   7   88.59   10.50
   4  -9   7  100.29   16.30
  -4  -9  -7  101.29   15.60
  -4   9  -7   96.19   13.00
  -4   9  -7  117.09   17.90
   5  -9   7  638.14   33.20
  -5   9  -7  659.83   34.90
  -5   9  -7  652.43   32.30
   6  -9   7  166.58   19.90
  -6   9  -7  140.79   23.30
  -6   9  -7  179.28   22.30
   7  -9   7  -26.00   14.90
   7  -9   7  -10.00   14.50
  -7   9  -7  -20.50   14.70
   8  -9   7    1.20   16.70
  -8   9  -7   34.80   18.40
   9  -9   7   89.99   20.50
  -9   9  -7   87.69   23.50
 -10   9  -7   21.60   20.80
 -11 -10   7    7.20   20.40
 -11  10   7  -24.00   21.30
 -10  10   7  116.79   25.00
  10  10  -7   86.49   25.30
  -9  10   7    1.10   18.40
   9  10  -7    6.60   20.00
  -8 -10   7  396.06   37.00
   8  10  -7  446.26   35.10
  -8  10   7  458.75   35.70
   7 -10  -7    4.60   11.40
  -7 -10   7   12.40   14.00
   7  10  -7   -4.20   15.90
  -7  10   7   -2.50   16.50
   6 -10  -7  102.09   14.00
  -6 -10   7  108.29   15.90
  -6  10   7   61.89   18.00
   6  10  -7   84.09   16.80
  -6  10   7   67.39   15.60
   5 -10  -7   -6.40   10.60
   5 -10  -7  -11.50   14.90
  -5 -10   7  -12.40   12.00
   5  10  -7  -20.80   11.70
  -5  10   7  -20.30   13.30
  -5  10   7   -7.10   12.20
  -4 -10   7  137.29   15.30
   4 -10  -7  136.89   18.80
   4 -10  -7  129.39   14.30
   4  10  -7  131.09   14.10
  -4  10   7  145.69   18.40
  -3 -10   7   30.50    8.00
   3 -10  -7   28.50    9.50
   3 -10  -7   30.10   13.70
  -3 -10   7   20.10   11.70
   3  10  -7   37.60   10.00
   3  10  -7   18.20    9.80
  -3  10   7   26.80   12.80
   2 -10  -7  485.85   27.10
  -2 -10   7  427.76   21.90
  -2 -10   7  472.75   25.20
   2 -10  -7  468.25   24.50
  -2  10   7  484.75   25.80
   2  10  -7  473.55   22.80
   2  10  -7  478.15   24.60
  -1 -10   7   10.70   10.50
  -1 -10   7   10.30    7.40
   1 -10  -7   19.10   10.90
   1 -10  -7   -0.80    8.20
   1  10  -7    4.70   10.00
  -1  10   7   -6.80    8.90
   0 -10  -7 1165.18   42.60
   0 -10   7 1243.68   44.80
   0  10   7 1223.68   44.10
   0  10   7 1164.68   40.40
   0  10  -7 1311.07   45.30
  -1 -10  -7   -6.70    8.40
   1 -10   7    4.70    7.80
   1 -10   7    5.90   10.70
  -1  10  -7    1.00    7.20
  -1  10  -7  -11.40   10.00
   1  10   7   -0.90    9.10
  -2 -10  -7   18.70    8.80
   2 -10   7   20.50    9.40
   2 -10   7    6.70   11.90
  -2 -10  -7   19.70    8.10
  -2  10  -7   13.00    8.80
  -2  10  -7    3.30   11.90
   2  10   7   23.40   11.10
   3 -10   7   19.80    9.00
   3 -10   7   27.00   13.10
   3  10   7   24.90   11.30
  -3  10  -7   37.30   14.00
  -3  10  -7   21.60    9.10
   4 -10   7  767.22   35.50
   4 -10   7  709.03   29.40
  -4  10  -7  693.03   36.40
   4  10   7  747.23   34.90
  -4  10  -7  665.23   31.90
   5 -10   7   28.70   15.80
  -5  10  -7   74.39   16.90
  -5  10  -7   47.50   12.30
   6 -10   7  126.09   19.00
  -6  10  -7   97.39   19.70
   7 -10   7  158.58   20.90
  -7  10  -7  156.48   22.80
   8 -10   7  277.27   28.20
  -8  10  -7  285.87   29.20
  -9  10  -7  -14.70   18.20
 -10  10  -7  -19.50   20.30
 -11 -11   7   62.39   22.10
 -11  11   7   56.79   26.50
 -10  11   7   64.69   24.40
   9  11  -7   -2.60   20.80
  -9  11   7  -21.00   18.70
  -8 -11   7   76.19   17.90
  -8  11   7   41.60   20.50
   8  11  -7   88.19   22.00
  -7 -11   7  360.46   26.90
   7 -11  -7  290.97   24.40
  -7  11   7  357.06   32.50
   7  11  -7  264.27   26.00
  -6 -11   7  177.88   20.00
   6 -11  -7  143.99   16.00
  -6  11   7  153.98   21.60
  -6  11   7  146.19   23.60
  -5 -11   7   -8.40   12.00
   5 -11  -7    6.40   11.00
   5 -11  -7   10.90   16.60
  -5  11   7    8.90   14.80
  -4 -11   7  140.29   14.90
   4 -11  -7  149.88   20.50
  -4 -11   7  143.19   17.00
   4 -11  -7  130.29   15.10
   4  11  -7  154.18   15.80
  -4  11   7  159.58   19.70
   3 -11  -7  918.41   40.30
  -3 -11   7  904.41   33.60
  -3 -11   7  940.01   37.30
   3  11  -7  822.32   34.20
  -3  11   7  942.41   39.30
   3  11  -7  917.41   35.40
   2 -11  -7  263.57   23.10
  -2 -11   7  273.67   22.20
  -2 -11   7  266.07   18.60
   2 -11  -7  237.88   19.70
   2  11  -7  276.57   19.70
   2  11  -7  282.77   20.70
  -2  11   7  274.27   22.00
  -1 -11   7  -30.90    9.20
  -1 -11   7  -11.60    6.90
   1 -11  -7   -9.70    7.90
   1 -11  -7   -0.80   10.50
  -1  11   7   -7.00    9.00
   1  11  -7    9.50   10.70
   0 -11  -7  168.58   16.20
   0 -11   7  162.38   15.60
   0 -11  -7  171.58   16.60
   0 -11   7  139.89   16.10
   0  11   7  164.88   15.50
   0  11   7  161.18   16.20
   0  11  -7  186.28   18.40
   1 -11   7  268.77   23.30
  -1 -11  -7  282.57   20.10
   1 -11   7  280.67   20.30
   1  11   7  296.87   22.10
  -1  11  -7  278.17   18.50
  -1  11  -7  277.47   24.00
  -2 -11  -7  282.17   19.50
   2 -11   7  309.37   20.80
   2 -11   7  301.97   24.10
  -2  11  -7  289.67   20.20
  -2  11  -7  315.87   24.90
   2  11   7  310.87   23.00
   3 -11   7   41.70   10.60
   3 -11   7   41.20   14.90
  -3  11  -7   51.49   15.10
   3  11   7   46.20   13.50
  -3  11  -7   41.20   11.00
   4 -11   7   33.90   10.00
   4 -11   7   59.79   15.80
  -4  11  -7   52.09   16.10
   4  11   7   18.30   14.10
  -4  11  -7   41.50   11.60
   5 -11   7   63.29   10.00
   5 -11   7   86.69   18.30
  -5  11  -7   70.29   18.00
   6 -11   7  432.66   31.60
  -6  11  -7  402.26   32.50
   7 -11   7   -2.50   16.80
  -7  11  -7   50.39   18.30
  -8  11  -7   26.50   20.20
  -9  11  -7   84.79   23.70
 -10  11  -7   50.19   24.10
 -10 -12   7   28.40   19.10
 -10  12   7  -57.39   19.50
  -9  12   7  259.37   30.90
  -8  12   7   11.30   19.40
  -7 -12   7  -20.10   15.70
   7 -12  -7   -9.20   12.00
  -7  12   7  -25.80   18.00
  -6 -12   7    0.40   14.40
   6 -12  -7    7.40   12.70
   6 -12  -7   11.70   19.30
  -6  12   7   -3.70   16.90
  -5 -12   7  929.11   39.40
   5 -12  -7  910.61   39.40
   5 -12  -7  962.30   45.60
   5  12  -7  900.21   39.50
  -5  12   7  880.91   43.60
   4 -12  -7    8.70   16.10
  -4 -12   7   21.00   13.00
   4 -12  -7    0.10   10.90
  -4 -12   7   11.10   10.70
   4  12  -7   13.40   11.80
  -4  12   7   -8.70   13.60
  -3 -12   7   -6.70    7.60
   3 -12  -7    5.40   13.60
   3 -12  -7  -10.40    7.10
  -3 -12   7    5.60   11.70
   3  12  -7    3.40   10.60
  -3  12   7   -9.70   12.70
   3  12  -7   -1.70    9.20
   2 -12  -7   21.10   13.50
  -2 -12   7   53.69   13.40
   2 -12  -7   22.00   10.20
  -2 -12   7   31.70    9.30
   2  12  -7   21.30   11.10
  -2  12   7   21.30   12.30
   2  12  -7   14.00   10.20
  -1 -12   7 1191.68   42.60
   1 -12  -7 1206.58   45.00
   1 -12  -7 1222.08   42.60
  -1 -12   7 1196.68   45.30
  -1  12   7 1139.19   42.50
   1  12  -7 1148.99   44.50
   0 -12  -7   12.60    8.60
   0 -12  -7   19.90   11.50
   0 -12   7   13.20    8.60
   0 -12   7   22.70   12.80
   0  12   7   -1.10    8.10
   0  12   7    1.50   10.40
   0  12  -7   18.60   12.20
  -1 -12  -7   27.60   11.00
   1 -12   7    8.00    9.50
   1 -12   7   21.20   12.90
  -1  12  -7   20.40   13.20
   1  12   7   21.20   12.10
  -2 -12  -7  200.48   18.40
   2 -12   7  194.68   20.40
   2 -12   7  188.38   19.40
  -2  12  -7  173.18   18.60
   2  12   7  160.48   18.40
  -2  12  -7  183.98   20.60
   3 -12   7 1308.07   46.80
   3 -12   7 1369.16   51.09
   3  12   7 1270.67   50.99
  -3  12  -7 1336.07   52.09
  -3  12  -7 1243.78   46.50
   4 -12   7   79.09   12.70
   4 -12   7   92.49   18.40
  -4  12  -7   77.99   13.70
   4  12   7   89.89   16.50
  -4  12  -7  104.09   19.20
   5 -12   7  -19.80   14.60
   5 -12   7    9.40    9.20
  -5  12  -7    0.10   15.70
   6 -12   7    5.80   16.30
  -6  12  -7  -27.00   15.50
   7 -12   7  243.28   26.10
  -7  12  -7  231.68   27.60
  -8  12  -7    5.00   19.40
  -9  12  -7   -1.20   20.90
 -10  12  -7  -26.40   20.90
 -10  13   7   19.00   24.90
  -9  13   7    1.00   20.80
  -8  13   7   79.99   22.80
  -7 -13   7  123.19   19.90
   7 -13  -7  119.89   17.00
  -7  13   7  163.48   25.20
   6 -13  -7  136.09   17.60
   6 -13  -7  167.78   25.10
  -6 -13   7  145.59   19.60
  -6  13   7  164.78   24.70
   5 -13  -7    4.10   18.00
   5 -13  -7  -11.20   11.50
  -5 -13   7   21.50   14.70
  -5  13   7  -10.70   15.70
   5  13  -7  -17.60   12.90
  -4 -13   7  240.28   21.40
   4 -13  -7  248.58   27.50
  -4 -13   7  256.47   24.50
  -4 -13   7  235.88   18.50
   4 -13  -7  309.57   30.20
   4  13  -7  213.78   20.50
  -4  13   7  228.08   23.70
  -3 -13   7  584.44   31.20
  -3 -13   7  542.55   27.10
   3 -13  -7  585.34   33.60
  -3  13   7  571.94   32.80
   3  13  -7  564.64   29.60
   2 -13  -7  201.28   20.80
  -2 -13   7  225.78   20.30
   2 -13  -7  198.08   20.90
  -2 -13   7  232.08   22.90
  -2  13   7  201.78   19.30
   2  13  -7  166.18   17.00
   2  13  -7  182.78   17.50
  -1 -13   7    3.80    8.90
   1 -13  -7    5.60    9.60
[truncated: 409,297 more chars]
